# Supplementary material for: Inverse design of metal-organic frameworks using deep dreaming approaches
Source: Nat Commun. 2025 May 23;16:4806. doi: 10.1038/s41467-025-59952-3 (PMC12102185; doi:10.1038/s41467-025-59952-3)
Supplement: Supplementary file 4 — Source Data [file 41467_2025_59952_MOESM4_ESM.xlsx]

## Sheet: Figure 4
Reference			Generated			Seed
tsne_1	tsne_2		tsne_1	tsne_2		tsne_1	tsne_2
-4.54256	-15.7899		10.8639	-10.1597		-9.53017	0.396803
7.99654	21.4638		9.24015	-6.81738
21.5623	-12.748		4.92256	17.9516
-7.62733	-12.4938		8.60085	-8.07018
-5.32799	4.52512		2.25721	-3.63303
5.48099	-19.9968		12.1793	-19.1426
14.8832	24.9332		4.17871	12.2361
10.3766	-11.4314		12.8128	-10.8271
-1.71332	-7.00565		9.83418	-5.71335
4.0783	1.54173		11.0151	-18.3578
16.0531	10.6084		17.0653	-9.49873
24.37	-1.6269		1.13958	-1.38405
13.5803	22.9789		10.0905	-12.0117
7.03245	-0.792491		4.98394	-7.2235
-0.00407702	-5.62912		6.67352	-10.8213
5.55732	10.107		9.46673	16.9869
-10.7195	3.62056		9.12278	-9.30712
-18.9359	-3.05082		9.80927	-5.87726
9.96249	-17.2923		12.7827	-10.9162
-9.42039	-13.0843		4.21372	12.0142
-8.91978	-10.4148		9.84495	-12.387
13.8999	3.52857		17.2608	-12.1741
-3.31191	-14.7741		11.2584	-19.8345
-1.29002	-12.5516		3.92847	-10.7221
3.51043	-2.21825		9.34415	-10.885
4.29818	1.9956		4.07689	-11.9152
-6.68698	-0.653933		4.86794	-7.72018
-6.1563	-12.7141		10.9304	-10.9328
2.87252	-7.57392		11.2311	-18.5399
-2.45032	-14.6486		7.25948	-8.48853
-9.63208	-24.9859		10.0302	-9.35509
13.5311	22.5027		4.59511	-7.24068
-0.102502	7.31604		4.20573	12.0769
-12.7414	-3.99543		8.13713	-7.48047
15.8614	9.39897		10.8275	-10.7835
-10.8867	1.54064		9.65855	-7.30276
-23.9057	-0.803911		18.2083	-11.9318
15.757	-21.0351		4.17071	-9.00341
15.2746	-4.32334		2.9077	-11.0279
5.85103	13.7148		15.2096	-15.6648
6.09408	14.4818
-16.5115	2.91362
-2.84079	7.65552
7.71491	12.354
6.96308	-8.27856
-2.76228	10.5027
11.8397	21.0001
-9.80154	3.43915
-5.49731	-20.5004
2.18966	-20.3078
-15.7589	-3.18905
-10.9995	3.67955
-16.8273	-5.45518
-10.7426	-24.4618
20.6241	-10.2354
-2.94952	-4.84904
1.46161	-8.52398
14.2811	-18.3235
-17.511	0.4431
-15.0905	5.0683
-13.3983	-4.65271
0.163025	-2.03494
6.55756	1.68637
20.9537	-10.8056
-16.2435	-17.8688
11.0752	-11.6267
-0.775829	14.6624
-21.0174	-5.60078
-11.2785	-9.14128
1.01605	1.97616
-18.9785	-11.4501
-23.0137	-0.655473
-16.4964	7.60416
-4.01696	-2.2922
-20.4898	-1.54638
10.1309	-15.6462
-2.51414	-13.0519
12.4303	14.8005
-2.28775	-21.0358
-25.726	7.57271
3.19712	-16.2239
-15.191	0.877433
-10.5621	-7.00643
-16.6901	1.78793
-12.8786	-9.50044
0.193928	-15.0981
-15.3934	14.5364
-25.2527	-9.8578
-4.66715	-9.62233
6.49272	-17.1833
-12.614	1.30793
8.01253	3.15541
1.93223	16.8332
6.16762	-2.99493
-24.8318	-5.96993
1.28605	-22.4175
-15.7339	-1.28149
-13.0263	-10.5757
8.02373	5.18385
-6.73014	17.9644
-11.8923	2.34336
-15.0653	-3.09535
-11.2837	2.68003
-14.2514	-2.4246
-20.727	-4.92034
11.1784	18.4183
1.94582	23.6066
13.21	-1.83717
-18.4414	-4.27352
10.0213	14.245
-20.9928	4.24636
-7.16912	-10.9961
8.12013	28.6293
-22.6625	3.32571
-3.59218	-2.70392
-7.18112	0.491088
-16.5892	8.60626
9.12831	-1.23755
14.1669	-9.24225
2.6639	2.63903
-3.15074	7.92249
9.4182	-12.5813
9.85336	-1.12949
-8.46627	-3.40931
-0.219605	22.7818
7.36081	-5.57707
-11.4267	-6.16786
-28.7063	-0.762875
0.927772	-9.74597
-17.6571	-10.5972
3.86181	-26.5691
-6.97998	5.75578
-19.7804	-2.88226
11.214	16.9207
-26.2667	0.422875
-8.11665	-6.31655
5.54152	13.9235
-24.9253	-6.07083
-11.7425	-8.29534
-10.0498	-7.88211
-1.78933	-6.55828
-20.3843	-7.17066
-12.619	-24.5241
16.0924	-15.995
13.6208	-14.9033
0.480256	-5.77847
-9.27181	-11.8189
0.640492	-7.68884
-17.2399	-0.305923
3.53109	-12.3827
-15.5065	-19.9992
-10.6906	-5.72802
-15.8918	14.7926
1.16407	-6.34858
-26.337	5.37446
-20.7509	-6.58082
-2.97985	-1.75181
-11.6201	-2.96177
3.48551	24.4082
-26.5459	-10.5321
-24.0194	-6.16088
-18.3744	3.07448
-16.3887	-4.53394
-8.32651	-19.9019
-5.30676	1.79878
13.2771	-7.23064
9.65104	-14.2038
-2.32813	-13.4316
-17.5786	2.33262
-2.87907	-3.249
-0.171769	-7.23134
-17.6831	-5.23126
-4.75827	-1.86381
-4.05501	10.9489
-0.897244	-2.20105
-22.722	1.96091
14.7297	14.8606
3.82909	22.7913
-6.27917	-12.6894
9.11544	-12.296
-21.9837	9.87495
-19.0649	-6.99686
-1.28761	-2.47069
-2.82627	-15.5635
3.72755	10.8473
-21.7971	-2.084
1.72016	14.3693
7.12458	11.116
1.44163	15.096
0.383839	-18.4517
-18.852	-6.63341
4.96847	-5.59582
-6.05598	-23.7799
-2.22544	-5.33423
-15.332	-3.22941
9.86839	23.6904
-7.54956	7.09294
-9.38698	-3.8341
-0.15448	-7.23386
-13.8824	-0.257211
-18.4235	-1.83741
-6.25132	-0.53595
7.43626	15.3748
0.471135	-7.97499
4.47525	21.945
5.51355	18.7003
11.7083	-11.7393
5.72936	1.47835
-12.4408	-13.9038
-2.37947	-13.1246
-9.05094	19.9231
11.7575	-15.878
-0.143111	-21.0298
0.478088	-10.2521
6.62171	-14.591
-2.23646	-18.3831
-27.1673	-12.094
-12.3681	0.974123
-11.8863	-9.92576
4.57538	-12.9761
-4.96449	-10.3353
-10.5395	-3.24767
-7.16379	2.50332
9.68592	2.5705
14.5733	14.9674
-5.76126	0.722372
0.579733	-8.02055
1.6905	22.1171
17.7654	6.93262
18.3486	4.24274
-3.62926	-11.8856
11.1388	-13.9161
-0.989403	-1.23473
21.9889	1.90343
2.55333	-17.5964
0.657832	-23.4129
13.1679	-15.1235
-21.0941	-2.27246
-8.61088	20.0267
-12.7261	-18.443
-23.5661	3.34992
-23.0728	8.95153
-8.47827	-0.892124
-21.2471	5.01356
7.26395	0.151889
1.63841	-0.0120079
4.54817	15.9087
-5.47492	-12.5632
-3.23719	-8.96931
3.80431	-7.49474
-19.7391	-6.56615
-14.4954	-2.67229
-26.3083	-6.13509
-8.76752	-6.79458
-10.5449	0.301294
-12.6333	-24.8507
-8.75105	-12.7422
-4.44697	5.83724
18.7372	0.109275
12.5026	-5.13191
-5.4393	-13.3192
6.72349	-16.7021
22.1151	-7.40366
16.2057	-4.19743
8.61202	24.1805
1.00749	-0.302806
-21.7682	0.875287
-13.3183	5.81981
-17.1214	1.33817
-9.45719	-13.0324
0.687663	-4.25685
13.9459	-4.29467
18.5435	-17.5143
10.5317	-10.3637
4.27551	-0.688501
15.1689	-8.35727
2.89566	-17.5078
0.147719	-28.2096
14.4482	-1.59055
25.3264	-0.00808373
25.367	-0.0396548
-5.98014	-21.3778
19.2737	-8.91327
6.89399	12.8314
-28.6073	-0.71226
-17.3046	4.41573
-22.6674	6.98637
-6.27872	-2.1873
-10.7829	-24.3895
6.20831	-14.5888
3.81903	-26.4793
12.3524	3.48143
3.31187	12.2377
6.26387	1.80645
-17.1414	12.0245
19.9959	-15.917
8.7941	-15.8036
15.0686	4.42495
-0.73484	-7.61594
10.4441	-18.2589
-18.591	-13.1037
4.12902	-4.63287
-22.6017	3.28123
21.4085	12.5313
-13.1713	3.06157
3.72088	-8.43553
-10.4964	-8.25464
13.8005	20.2543
18.4428	14.6372
12.3409	15.2781
6.38216	18.9029
0.126027	-12.3515
-4.92405	24.5163
-2.72636	-10.6711
15.5911	17.9742
8.07149	-15.4509
-1.25574	-24.037
-2.20017	-1.58226
-1.38284	-8.74817
8.16294	-10.2064
0.689974	12.9844
5.36919	16.9157
4.70912	20.8574
-16.7447	-6.74322
-11.3536	7.50428
12.1955	15.8602
6.73052	-1.75405
10.598	13.8711
2.10993	9.60227
-3.56767	18.5004
-21.8921	0.532693
21.8428	-7.94035
4.72643	6.9424
11.3067	0.114571
3.71478	-19.2807
14.1427	13.9982
6.55281	-12.1296
5.96893	-2.0192
-11.453	-1.13585
-8.88063	-0.25364
8.09785	0.0926235
10.4251	24.1487
2.74917	22.2094
15.0589	-5.2571
13.8169	-6.44002
-17.4561	-8.10167
9.63409	-13.9357
16.4104	-2.30137
6.7991	-7.67859
9.92843	12.7635
3.04607	16.8926
4.86213	-7.68957
2.11569	-3.6209
-9.81133	-24.961
-13.0872	10.1676
-10.4958	-0.749591
2.04787	-6.52033
10.4259	23.4861
-6.26991	-0.727375
10.2812	29.0867
9.09702	15.6236
11.0088	25.8712
-25.9049	-10.0373
9.79362	26.1548
13.4125	0.635838
9.99275	-13.1035
6.50881	-19.749
21.1785	-10.557
0.456459	-13.6739
17.5286	17.741
1.39625	-13.8923
-8.11236	-6.7928
8.37927	-23.8785
10.5431	17.9947
-15.4329	-9.56322
2.1858	5.87198
-9.55428	2.8759
8.91018	13.0553
0.542299	24.443
6.00552	-0.905661
13.4942	-0.346759
5.74872	-12.3609
-4.61737	-5.26232
9.67281	18.4246
19.1093	-7.9414
-3.82901	-6.33757
-2.96573	-17.1114
1.51608	18.6625
-16.5332	-2.78562
8.2309	-13.5611
-11.8711	1.32952
-20.0684	-4.54384
15.4972	12.049
-14.475	-11.2863
13.7374	-14.8955
-8.06772	7.43887
-13.9834	-13.06
5.03101	26.2455
8.83058	0.369912
9.66111	28.9802
0.306436	23.3732
-5.05358	24.1356
12.5458	17.6536
-1.12924	-8.80173
-1.16168	-8.83231
-2.29155	-18.4166
6.49961	13.3154
-18.9793	-4.34299
-19.7131	-1.73869
4.52915	-7.44758
-2.63281	-1.23119
-14.1437	-9.09356
-0.267349	22.1189
15.5082	12.0709
9.79215	-0.178498
9.57052	2.52043
-0.560883	1.81788
-8.42993	19.1913
11.3051	-8.18603
8.3388	19.6185
15.1942	-8.41615
21.8942	-11.1502
8.82112	-11.1191
-6.1622	-21.7574
14.5524	-19.5906
0.179439	-28.1563
2.60803	24.6979
9.40039	-18.0008
23.1403	-5.47734
24.511	-6.3708
-9.98366	0.0100927
-1.30856	-7.97674
13.7095	-14.9752
12.0348	-14.0003
10.3539	15.2713
5.58221	14.8962
13.3396	14.4237
-11.7778	3.63007
-12.8628	-18.6093
-12.5636	-24.8268
-21.9627	-0.51463
-27.583	0.657232
3.32013	-3.6778
-17.1648	-5.11882
-4.12122	-0.266089
11.201	13.6879
1.86255	20.4692
5.66149	21.7664
15.8317	9.02538
-28.0163	4.49118
-12.1046	9.80726
8.12762	-9.21592
21.8134	-8.41879
0.560352	-25.4192
20.9489	-9.00013
14.5544	-19.5728
-4.11394	-10.6381
-6.72262	10.1225
6.37434	16.6592
-14.6854	5.96239
-8.5047	9.08666
8.63889	-13.2212
-15.5418	-19.2155
3.59439	-2.71017
3.1965	-1.76409
10.2886	-9.71875
-4.40227	23.9779
17.6686	0.986388
3.92672	6.39892
4.45735	-2.67395
-6.54325	-12.6343
1.89719	21.6171
2.32831	7.65456
11.5955	-15.8798
2.07569	-3.06959
4.21473	-19.2432
10.993	21.4858
-13.229	8.38146
-9.34075	-5.80965
-11.6917	7.71785
-15.2396	-0.979207
4.97937	-8.66947
21.3632	-0.888418
-11.5793	5.13928
-17.0966	-14.7977
-9.87507	-8.74023
12.6888	11.807
-10.8329	-24.8341
8.77194	3.51356
-23.1231	-5.63847
14.5438	-10.7546
8.70147	-16.3501
-8.48171	-9.7247
-6.97049	-12.4503
13.78	-16.0364
7.0514	-6.88848
4.10096	-17.8238
-6.15772	-26.1469
-18.6321	-1.85425
-19.8209	-5.41878
-6.13093	-8.56123
14.4983	16.2195
-2.98134	-0.201588
-8.77372	-9.32394
-10.8581	-0.533317
4.48196	-7.47042
-2.38418	16.0137
-1.84678	6.73072
16.9386	-14.5955
21.6241	-9.9415
16.8113	-10.09
16.9585	2.57588
4.44577	-6.39241
-6.1559	-26.1557
3.80212	-6.26234
6.46045	-10.5946
15.8084	-2.85861
-20.5448	-19.7154
14.9162	21.2525
-15.5464	-6.01385
3.81454	-4.75088
-17.4753	-2.38606
-13.5085	2.09744
-14.4996	-6.7752
2.34046	11.1947
9.57576	2.50197
5.61532	-3.44032
9.70278	14.1446
-10.418	-6.11454
7.44796	8.79598
-20.4921	-0.908876
-14.6423	-12.6547
-13.0649	3.72765
-11.572	-8.11322
16.2535	14.8569
-7.97323	9.0688
-4.88866	24.32
9.98605	-17.2685
16.652	1.21189
1.34652	-5.48049
6.0813	-14.2756
2.92448	-2.56937
3.5738	-7.48034
11.2345	-19.8919
-4.75152	-26.6508
-1.48644	-17.1391
1.80868	17.068
-17.2337	-0.432166
10.1711	9.34908
-19.3032	3.76021
10.5327	14.968
1.75776	-5.89599
-7.14022	1.74646
1.01235	20.7818
7.53799	10.322
0.175192	2.30917
5.41607	-0.0245995
-11.2228	9.42738
17.8804	-6.4671
15.697	1.19422
6.52392	-19.5939
17.6072	8.49424
9.00966	23.1354
-7.29648	-20.5034
-4.31491	19.7966
6.67	-16.095
11.6948	-13.2218
0.252825	19.5328
-15.7992	-2.24344
-23.8684	2.95406
21.5088	-0.786064
0.144024	21.265
17.8981	-5.04888
14.1242	-14.2228
3.74068	12.5129
17.81	-13.3521
19.4542	11.9684
-0.349422	22.778
-22.8298	-0.194513
0.0151724	-12.4113
-3.67251	-12.9849
-11.7551	-15.0452
14.119	11.6829
-21.8967	-1.92899
-19.0064	-4.68109
1.07543	-7.50364
-0.984913	-16.8891
-12.0834	-23.4081
-8.07572	-13.7913
-11.3611	-8.39896
13.4831	5.11953
1.00816	7.15252
-14.505	-11.9852
14.3769	-12.4626
25.0771	0.0523554
-1.8779	-2.2617
7.81746	-12.8011
-2.41348	-14.6573
-27.824	0.893066
-25.1974	-1.91673
-15.2045	5.58098
-23.1325	3.54429
-14.3457	-9.54357
13.1371	-6.2888
-6.98944	-13.4172
-13.6789	-11.3086
-1.41669	12.5907
4.34226	23.8811
-15.9162	14.8616
0.794183	-5.19839
20.445	-9.48255
8.42699	-8.94552
-0.736239	-5.36396
10.016	28.735
8.62805	20.8953
-1.30918	23.1045
1.56763	17.4633
15.8374	-9.84525
8.45419	-14.1796
18.8572	-20.4495
0.481098	-5.28646
12.6387	1.77822
2.18539	17.3763
17.0126	-15.5626
14.3335	9.29821
15.4381	-15.4451
8.48361	-5.92934
9.70673	-19.5513
2.41897	-17.6479
-2.15419	-3.61668
25.4391	-5.44868
-1.40104	-15.1026
1.71245	15.8658
-3.0058	-8.24043
20.6499	12.5391
16.5712	-6.06571
-26.2568	-3.92227
6.5546	17.8662
-24.8802	-6.53722
-16.4176	1.97425
-3.83027	-5.13935
-21.0125	-3.21867
-20.4746	0.41552
-2.10244	-16.0018
-27.4444	-12.1732
-16.9278	-2.26292
1.56218	-13.9918
13.8164	17.8584
-11.4259	-1.11662
3.81943	-26.4829
10.4404	-0.903667
1.65739	20.3388
9.36581	-11.3525
7.75956	-19.9668
-0.564399	-5.19125
-9.07834	4.96994
13.8639	15.6456
5.40553	-5.51061
11.2223	23.6207
-25.256	6.32287
11.5229	16.7643
-3.80153	11.259
-8.05723	9.11749
5.83145	-4.90932
17.5638	7.16214
-5.12577	23.9174
-4.6133	2.23246
9.09861	20.8516
15.4772	17.7789
17.4465	0.870026
22.8845	-2.63102
9.08678	-13.9499
18.3342	3.2708
-19.45	-10.1238
24.2629	-8.82113
8.01705	-23.0969
-1.95863	-14.022
-18.889	7.78524
5.6047	18.3509
-12.4245	-6.34362
-27.0682	-12.1419
-19.7847	-1.89488
-22.3939	1.97136
-18.0403	1.85773
-15.3475	-19.834
-8.55945	3.83688
-14.3748	1.33477
-18.3921	-6.2303
-13.0577	-9.75776
-7.71774	-1.93486
11.6333	10.1658
7.78683	-1.88043
-2.98516	-13.3278
2.13818	19.3595
-17.4684	0.0740942
-1.78689	6.76738
-17.5158	-6.7445
-0.563887	22.2781
2.55852	18.5716
12.2157	14.3654
23.306	-4.85389
-3.25824	-8.96507
3.88035	24.6825
13.911	14.5137
-7.9927	-8.56185
-6.68259	-4.97144
-1.73161	-4.11993
-8.74553	2.45351
11.1532	1.02073
2.71135	14.335
11.915	-7.54527
-13.7687	15.3013
1.62967	27.8502
11.1657	19.812
8.6567	-17.2902
14.6615	25.2356
12.8396	-9.32581
4.75006	19.4252
10.8134	-12.2373
23.1633	-1.30555
8.86122	-16.2813
-17.3998	-9.57952
13.782	-1.79017
9.25582	-11.9033
10.0111	-15.7948
2.14511	-2.6292
15.178	3.73251
19.3632	-9.11518
24.5284	-6.3587
-3.7706	-9.66822
-2.99687	-8.75794
8.14939	11.5828
0.616537	14.1016
9.68661	12.4062
-18.4468	-2.04341
1.87377	-6.79524
-18.7512	1.27375
-17.2488	-0.087197
-8.32298	-4.15148
-28.0675	0.0765845
4.0004	13.8909
12.6944	9.26977
-4.66567	-6.04105
-15.9342	-7.01953
8.3586	-23.8972
10.3657	12.1475
10.0182	-4.37944
1.48561	-5.69275
7.29	-5.60008
4.39037	15.5633
4.82391	11.6364
-22.336	5.48023
13.2598	22.5963
-18.9926	-11.4624
14.8229	21.7504
10.7738	19.9648
0.0182738	-12.4705
15.9381	-17.6935
-9.53313	4.79965
-22.0785	2.51083
0.568854	12.1717
1.62822	-4.61084
13.9243	-8.42276
23.7268	-0.194332
18.0653	9.4741
-8.82163	1.09722
-9.50607	-25.2544
15.8604	-0.701968
-7.59645	11.9316
-15.1325	6.27172
-6.20482	-8.68377
12.2168	20.9437
-7.38545	4.0435
17.8052	17.771
-1.39697	-8.66095
21.9417	-14.4795
14.3997	-3.73294
-17.5245	-4.00228
18.7663	14.1488
-3.90449	-6.37241
-6.52284	0.239421
-0.538408	12.5334
10.7172	28.5608
10.1556	0.954998
-3.97012	-0.851521
-18.1532	2.65431
-27.3338	-5.27447
1.28923	19.6828
20.5975	-10.5976
-13.1693	-10.2137
-12.9149	-7.92252
13.9542	-21.8175
-26.2331	-13.627
21.724	9.84294
-4.50707	7.68897
7.96214	25.5003
-3.4708	15.9384
12.6497	17.0852
-24.8815	-6.31916
-0.130802	27.3679
-1.3182	20.3011
-22.9221	-5.5416
18.1861	9.33841
4.86685	5.86148
3.82047	6.5828
-3.62648	19.6504
9.13368	-16.3474
4.87639	21.6728
5.37014	15.1004
23.7069	0.38714
21.1171	-10.7066
1.79006	-8.64292
20.0942	2.39314
-0.881455	-14.5226
2.00651	-2.44021
2.09055	-2.16579
-8.67845	-18.1808
15.2313	-21.4784
2.05846	-8.6972
-0.30013	-2.85896
-20.9685	4.72782
-6.46596	3.25027
19.2834	14.3476
-5.2963	-13.5113
4.02898	13.2906
1.02857	-21.2039
3.18377	1.0271
-19.8192	2.78398
-16.5061	1.53997
-18.2479	-2.36121
-3.21009	-3.44981
-13.0939	1.39738
-19.4985	-2.62483
-2.11947	1.40913
-13.5909	0.727115
18.7872	-10.7227
-3.13435	-11.2231
-5.44523	-6.22048
8.4111	16.0829
-14.5247	-16.3904
13.7726	12.9349
4.93355	13.4403
5.65309	3.51136
15.416	18.8195
14.9925	18.648
-4.74178	-2.66437
-15.5528	0.651027
-7.09782	-8.78314
-23.467	-1.31943
21.2766	-7.62458
11.0648	14.3374
11.93	-7.03618
-9.79135	3.99683
11.9406	24.1973
2.63015	13.0541
14.7046	-3.2823
-8.50897	-18.9485
-15.1851	-10.0171
2.52568	-18.655
-23.1894	3.12051
-9.13657	1.73797
-10.2984	-11.7034
-10.2874	-24.765
7.08274	24.0955
6.60967	14.8626
10.607	-7.53486
8.47242	17.7571
-24.6598	-12.0375
-11.4684	6.21318
1.46581	-3.76054
-2.07301	-7.81193
5.87269	24.2972
5.7668	20.4902
12.7851	5.50674
20.8118	7.62538
-5.39188	-0.634315
8.75121	-15.7764
-17.3419	-9.37924
-4.75824	-11.5241
17.7664	-8.82203
-1.90883	-14.864
15.9114	-3.83826
16.6358	0.780279
-14.9974	-11.4555
-1.23701	-6.49835
9.34635	-13.4378
19.3274	-9.01665
-10.5463	-15.2191
11.8364	17.5646
-1.37866	-12.0662
8.46985	-24.6225
-10.9388	-14.4565
-3.27831	-16.9464
-26.8772	-2.7879
1.28148	16.6223
-9.40613	0.215158
-21.6677	0.765275
-4.36937	-1.48524
-21.9729	-8.24712
-8.76709	0.104363
-22.2269	8.31009
-13.0826	10.14
-5.36543	-2.30594
-11.9196	-0.149788
3.97654	-2.26236
-13.7141	8.60988
12.4257	-6.98695
18.7337	20.3746
14.2505	20.3371
-10.6592	-25.639
-3.62639	1.45103
3.46017	-2.58297
8.8433	-11.1681
-9.34253	-15.1039
12.9451	-20.9179
-8.73599	-3.20102
12.4408	-14.5833
-14.459	-2.24802
-24.6653	-5.13993
2.42381	-1.32099
-5.74299	-20.4426
-7.11721	-6.86301
-3.32191	2.25831
5.96169	-5.51419
9.14354	8.63466
23.5105	-11.8253
-8.7136	-7.18797
11.1703	-12.182
6.26261	0.0192993
21.258	7.03915
13.6692	-3.03062
-21.9671	-14.6307
-21.3131	-12.2319
17.4951	3.70477
-13.985	-10.3832
15.5989	22.5459
9.73965	-11.8103
9.69752	5.23575
17.6115	17.6249
-13.7077	12.1717
-0.284541	-8.64721
-27.2822	-12.1784
-13.8454	17.9493
9.82168	-0.989683
17.5914	-10.746
-5.79879	6.33297
23.3707	-1.08139
-5.04286	24.1035
14.2841	25.6597
9.41854	-12.6788
17.1346	-1.88217
17.0439	5.43737
2.21615	19.2996
2.72315	3.76647
-14.1534	9.10453
-14.0354	-5.66109
3.92073	12.4601
-13.3804	-4.84699
23.5325	-11.8439
13.7726	-16.0124
11.1523	-21.1037
-1.99433	-0.606509
-17.7788	-3.05969
-9.98239	-24.9398
-14.0018	-10.6192
-12.8094	-18.5429
-10.5002	6.44006
-2.85414	-8.60518
-13.923	-0.305995
19.3652	5.87718
-17.068	10.9977
-2.8096	7.67415
19.3575	-4.71737
21.7224	-8.72776
-27.1201	0.451161
-9.9415	-10.0011
7.90316	17.0569
8.64437	-6.05402
-21.9852	-14.8139
-2.61328	-25.2983
-24.629	-3.23923
11.6613	16.6388
-7.49368	-18.0119
-20.783	-3.32453
3.81261	-26.4868
2.55107	1.23197
-0.645326	-2.54593
-0.661894	12.2005
0.161212	-6.18341
-11.0814	6.3149
-12.2114	0.926739
-15.7981	-12.1115
-6.74405	-12.533
10.5651	1.58119
2.52413	-18.6687
-1.78096	-5.77485
-28.0713	1.29181
-25.7486	-3.73241
3.98933	-0.313571
-3.93059	-7.66076
12.7817	-20.7993
4.66845	11.3067
-0.324886	7.95266
-6.99851	1.08905
-14.313	8.4487
-10.9566	-9.09155
14.1615	18.6639
-11.643	-3.14182
-4.68706	-4.19797
-11.321	2.40954
15.2456	4.41453
-19.8981	-0.129492
-4.88489	-4.32791
7.11678	1.63813
23.4621	-12.8895
0.406484	-10.2296
-21.4283	5.68245
14.6041	15.2853
-3.04092	-8.12235
-6.58408	-0.618065
7.6655	-5.82428
-1.02478	16.7655
-4.08594	-19.8548
10.9449	12.6815
-14.6858	6.234
-3.27305	6.54588
23.3386	-0.376761
-19.3736	6.97434
10.5591	28.6316
19.073	7.2207
10.2815	21.5557
-1.19084	-10.9238
-2.49112	-9.48425
7.21963	-15.2335
-17.0165	-7.88147
8.70834	-11.5738
-15.9585	0.855483
-23.6046	-6.40212
-9.21209	20.7722
14.5403	17.0703
-7.15203	-13.5183
5.77805	-19.0462
-15.0373	0.878062
-26.5088	-4.57985
11.7123	4.08563
4.89709	-10.0443
5.74435	-9.96255
9.29329	-23.6674
-15.9457	0.74754
-1.40271	-6.10783
-2.47585	16.1887
11.0559	-7.07554
-19.2109	-10.1935
-18.6365	-2.97733
-11.4342	-11.7431
-15.4266	-17.4748
9.54633	-3.1409
-1.24508	-4.9237
-5.53278	-1.77209
8.65791	4.22581
-18.096	3.24302
11.8541	-0.88615
7.76435	22.038
12.5963	-22.2724
-10.3927	-24.7063
-12.0714	-4.62287
20.832	7.75655
5.8617	-12.2833
5.92249	15.1836
-26.0553	1.90574
7.44436	-3.9613
-4.26621	5.22278
15.8757	-9.85903
7.48055	-15.651
19.5582	11.9771
3.91551	12.5368
-14.9455	-10.2958
5.59062	24.1657
-24.5081	-7.52509
-21.7731	12.468
8.15632	28.6984
22.2936	1.61556
-18.0805	-11.5182
7.12673	-2.71322
3.67317	-12.8328
-12.4602	-14.9772
7.50413	-7.20468
15.9651	-13.5254
17.0725	5.17145
-5.03415	-4.43329
22.4464	-11.174
-9.0688	20.0451
1.0424	-5.69107
7.19052	-0.584484
-6.74974	13.8817
2.87836	9.93285
-19.9209	-8.03158
6.95073	19.1848
-4.68849	-26.6455
6.72305	20.1999
-22.187	-1.73643
-17.9002	-5.77955
-16.5511	-15.8288
11.1631	-11.9044
-9.77352	-14.3325
7.57779	7.55906
-14.1192	-11.5864
21.9043	-14.3914
-1.04328	16.7698
-22.2712	-0.589071
-10.6772	13.1463
-5.97639	5.09529
12.2865	14.2439
8.62252	-16.3046
12.3263	13.2668
-2.56827	-1.0427
16.4431	15.9892
-12.4989	-0.776624
-4.31956	-19.8548
-18.4414	-3.21039
7.73082	12.839
-11.1147	-23.4271
13.5689	20.2426
3.84672	-5.62846
9.04829	17.3544
3.98709	21.0902
-22.9619	3.50095
-22.1845	-2.11652
10.2603	-16.5359
9.58663	15.7687
-17.7573	5.39683
-16.2944	5.89867
-15.599	0.61861
12.2501	15.9353
-6.6078	7.80947
9.17911	-9.93219
15.9908	16.3327
-16.9141	3.04874
-14.3109	-11.8053
-11.837	-8.98769
1.9325	15.871
5.88242	-4.0113
7.76462	6.11434
-15.4916	-14.2238
8.32961	21.4288
-13.0919	-0.739303
-25.9865	-9.9101
21.5412	17.3983
11.5422	-3.96749
-4.08537	-19.8565
-17.3898	3.33606
20.1604	-9.95379
9.83124	-4.83463
15.3285	-17.8844
-18.2415	-4.30384
-2.21414	0.841671
-7.07755	-9.38796
-6.25391	6.00729
12.4212	11.4277
2.24579	-17.0307
-9.50248	19.8112
11.0438	-14.887
0.588853	-17.2385
-24.5258	-12.5338
-10.7644	-17.6809
3.84973	-26.5538
3.57804	18.7403
-19.9427	-0.746857
-12.1248	0.509939
8.55352	18.2269
-10.6783	-3.55595
-5.11611	-16.9382
-21.1164	-11.3081
21.9049	-2.19505
6.46486	-12.8974
0.543535	12.5583
-2.35163	27.1478
-9.76857	-8.02832
-15.547	-4.40421
1.37373	23.6624
-20.093	7.17552
-16.5656	3.01032
-15.6499	-7.60635
10.6913	-13.5855
-14.4435	2.62805
-18.1547	-7.48857
10.9724	-7.14226
-1.84498	20.4726
-10.2915	-24.681
2.15386	-5.98436
4.46949	-15.7446
5.62965	-9.52992
-2.29034	3.52666
-17.9213	1.57434
-10.5221	-0.706059
9.61642	5.15758
-3.39729	-10.3294
6.67712	21.8336
-1.88383	15.5914
10.705	13.4283
7.80327	21.999
-1.8244	-5.2029
-14.5401	-16.3331
-11.403	-11.6767
11.6202	16.1135
8.42634	-15.063
19.2282	-4.32705
13.4344	26.0344
12.1617	20.7802
13.9439	-4.38402
15.1996	-7.46656
1.73726	-8.44438
-10.1149	1.99294
-10.9061	-2.34054
10.0319	14.2182
14.6133	15.8155
-17.0549	-1.57681
-9.34436	-0.424235
-13.5469	-13.1738
-5.71682	19.038
14.2281	25.6916
7.93792	-11.3771
-17.8686	-8.81567
4.26681	27.0875
6.4606	14.3369
22.8134	1.98878
21.5652	-11.2119
-19.191	-16.1311
-18.1582	-5.82849
-25.4621	5.3566
-19.6331	-2.94698
-18.1312	5.21967
-4.08341	-1.21077
-5.47198	-8.99194
6.97132	-0.860106
18.541	-13.2242
7.57904	-12.2335
11.6532	15.4869
11.859	7.80155
13.5616	0.460553
5.29675	-2.52368
2.69525	-17.1682
7.78164	19.192
-3.65135	24.0705
5.98777	24.2683
0.249416	-28.0688
-22.2235	-18.8946
8.99476	-10.3734
12.4685	15.1528
14.4587	25.7825
8.65974	4.46343
-11.3079	-13.0477
-16.9642	-1.94989
4.58355	-12.448
11.552	-11.0789
-4.60578	7.68016
5.5767	-20.2008
-17.7202	-0.194203
-1.07607	16.7751
9.46064	13.3845
4.11614	-15.0211
10.3926	24.2191
-14.0972	-0.818879
-23.2823	-5.89659
-9.81136	-3.04924
-6.74504	10.1663
-0.355936	7.67712
-14.838	1.31117
-19.1854	-2.53889
-15.6999	7.80363
-9.27162	-8.00442
7.81232	-11.8943
-5.52485	-9.41603
-16.6722	1.76877
-10.717	-3.46736
13.9609	4.4198
17.4318	4.00695
-13.9465	0.234226
-19.0328	-2.89514
-4.057	-10.5716
0.208737	-28.1801
-3.12855	0.0606822
22.8544	1.96733
10.9801	-11.8223
-3.28924	-7.32744
-1.26176	22.2181
7.7813	-18.482
0.299316	-13.8086
6.29852	-25.3884
-25.9901	-2.0535
-11.3452	-19.4238
10.1679	-15.4109
-3.95097	-13.9448
-12.2545	0.925626
-10.1183	-24.7702
12.5313	-2.43465
14.0921	17.328
18.6527	-3.04412
-21.4902	-12.5003
0.702661	-13.6814
-9.91721	0.032161
12.1322	4.47377
-3.49999	-16.9876
9.9982	28.3366
17.8777	7.5042
8.99966	12.9349
15.5841	-7.60632
14.3515	25.6331
-4.28798	-3.57494
7.15108	4.51867
-2.85631	4.848
0.483236	26.1974
-19.4001	-5.84691
-17.1262	-3.3216
-23.376	-5.7451
-12.6907	-2.7828
-22.9466	-5.75555
-11.9889	2.86312
15.0996	8.02172
22.0001	-14.5309
-3.75928	-18.3593
10.03	-8.55828
-4.48076	-3.78383
5.19038	-4.95811
-6.78421	-10.3494
13.3827	0.609222
-4.18962	21.6556
15.9488	-12.3568
18.8074	0.127305
-24.6212	-3.17214
0.0302636	-12.4003
-4.48518	-3.1336
18.642	-1.15994
10.8495	-13.6191
15.2644	4.28401
11.7365	20.5926
-9.97284	-24.7387
5.43573	10.0145
-12.6439	-19.2602
-11.0699	-0.731749
5.57592	21.6294
8.32673	19.6729
5.71528	-3.34243
-17.1906	-7.90468
2.33186	12.2843
0.111277	3.39072
-1.12031	4.68336
-9.07107	-0.141859
4.07866	0.283975
-11.1874	-10.5135
8.52895	-5.90745
7.22897	22.8307
3.47019	27.3212
2.48125	1.20166
-1.38774	8.65212
-0.12199	8.68463
-4.25018	1.27378
-18.4038	-2.18071
4.50049	23.9926
0.348016	-28.1108
-3.84497	-20.7718
7.17511	-26.0926
9.24612	14.9972
11.073	15.5615
16.0242	-5.98659
-21.6611	-7.68181
7.65036	-15.4272
-10.5267	-15.259
-3.72935	-18.4358
-22.3448	-0.567125
9.94733	15.9383
-2.21056	-6.86083
13.9001	-21.7809
-18.3058	-4.465
-15.3672	-19.7628
-8.28284	3.47868
15.3871	20.0466
-1.52834	20.2983
-25.4953	-3.94913
0.873532	-10.3288
-11.7201	-25.0571
7.5385	18.3378
0.511932	12.5129
3.87158	23.8071
0.153469	10.3099
17.7699	-11.7526
19.7241	-12.438
5.04906	20.9645
-4.21108	-8.82438
8.2685	15.1169
6.90904	-13.0618
6.67011	-12.9731
18.9449	9.40381
-2.91801	-17.0991
7.33059	-26.2379
-12.1388	6.18235
7.53954	-3.75557
21.2339	-2.22194
4.73058	16.1563
-7.99617	-2.58707
13.2759	-5.47613
3.60083	-7.46775
8.52592	-11.0613
5.45109	23.2655
-5.55252	16.0476
-12.0892	4.2439
-18.0829	8.92735
12.7904	-13.0148
-17.1218	-8.57556
17.0351	7.43361
-0.859153	-14.4743
15.0043	-2.31989
-15.438	-19.3556
-18.835	-0.52688
-4.24779	-8.87539
7.0751	22.5735
-29.3462	3.66986
-17.58	-20.8982
-0.0928644	6.16421
-4.04246	24.3142
0.137179	15.1044
-4.94161	3.72742
-24.7515	-9.36057
-13.871	2.81281
-2.439	1.33458
-2.94525	-7.59399
4.69092	-3.34758
-0.895504	-14.0358
-19.2327	-4.20007
-25.2313	-3.24317
-27	-3.74272
-27.3528	-11.9613
11.4614	19.6538
-14.1881	-2.42607
22.9835	2.00797
-19.206	-16.1276
13.021	-15.2516
-1.58611	-9.40139
8.72048	-8.76372
2.68913	18.7001
19.5817	6.72136
5.37197	14.0971
5.92624	25.4333
17.3942	22.0876
-5.32519	7.35584
9.28405	-15.4114
-20.9138	-5.66118
8.04709	12.0154
-7.52377	5.19564
18.3093	-10.2945
-9.76395	-7.00076
-4.93198	-14.5513
-26.8116	-13.3643
-13.8789	-3.24778
0.836683	-7.17847
18.0751	-10.4515
-5.69189	-1.59338
-6.19493	8.23142
-7.79824	-7.98545
-19.2437	-16.2312
-3.36596	-4.54746
8.53579	-11.755
14.8831	-17.5103
-2.02902	-22.469
5.70853	-9.15871
-9.03186	-0.965306
5.63333	-0.78112
9.16999	17.9155
1.66931	1.97095
-17.3522	-3.1559
-25.3834	-3.30547
-15.139	-0.607864
2.20777	-13.4202
21.934	-2.26606
2.39666	-18.7992
-0.372654	-20.7311
6.6348	15.8813
4.02366	4.11078
19.2889	-8.96465
-18.1688	-5.8611
11.5721	-6.75904
-2.28545	-18.405
4.30387	-9.80603
10.2635	12.0374
0.0486709	21.2101
5.23717	19.1353
-16.7439	-2.08081
16.7727	12.6594
11.3844	-6.45247
16.991	1.16847
17.2499	-12.6549
-0.345302	-20.7703
12.0851	18.6618
-16.7375	-17.1557
-24.4803	-7.57924
12.1994	8.86098
4.00716	1.36478
-3.63517	-3.50662
-15.7979	-3.05105
6.54791	4.98101
-0.584356	-4.61237
16.4745	-22.0909
17.4825	-12.861
-6.47477	-5.87313
11.1934	19.6832
10.1652	-16.1122
-12.2827	0.867343
10.1819	11.81
8.5747	-3.31814
-9.91822	-8.10731
13.5489	12.6703
7.90826	-18.7055
-7.8721	12.9332
-12.6293	-14.8604
-10.6821	3.56522
-8.43014	-1.01457
13.4127	16.9773
-1.09484	2.43018
13.1813	-6.24174
2.43053	-4.61285
-0.529492	12.5437
6.49729	19.6027
3.2789	15.529
-15.9336	-3.30991
20.4312	-3.00652
-7.90129	1.75891
-4.77026	-10.1587
10.1236	19.8201
0.188867	-19.5684
5.28033	20.231
4.01569	19.1006
-10.4893	-8.83523
12.4519	17.3118
-6.58768	1.6278
-1.00436	-2.27333
11.9042	18.0503
18.2864	-10.032
15.271	4.50265
6.76082	-7.93237
5.97267	21.0892
5.61906	-16.0402
-8.42705	-11.9815
-6.29155	-9.42174
4.19046	20.6135
-23.1649	8.98249
-0.303051	22.7665
-10.1963	0.756983
10.8528	13.4055
-10.241	5.17353
-13.7147	11.23
-5.02401	-6.66511
5.15088	6.0325
25.7217	-2.30766
5.39667	-9.18974
-12.2107	1.55747
-26.2309	-4.25399
6.95961	11.4485
2.57699	-2.40876
5.33261	2.58361
-25.1597	-7.27411
2.38287	7.56946
-5.95443	-23.7203
1.05047	0.486849
12.1853	10.1268
-2.38993	26.8775
-10.9398	-17.8043
8.0727	-8.40781
-4.43354	19.7174
-1.21481	-5.78039
4.99955	-6.41421
8.67595	-23.4145
-6.99121	-16.0914
-6.82106	5.48048
4.12584	1.96873
13.7173	8.39119
10.0377	13.6969
-6.16908	-23.833
-21.0783	7.64064
-22.727	9.98682
-24.3701	-13.7117
13.1138	22.5925
7.01046	17.8877
3.23564	-12.402
4.39576	-3.38349
-20.3325	-20.0452
-18.5496	-4.06589
14.1139	18.659
-1.0229	3.6901
4.97555	13.4498
20.3711	14.6304
-0.112862	19.2736
7.84847	17.7111
-18.3805	-2.30454
12.13	25.0584
3.07263	11.8961
15.5028	-6.12467
-9.63457	-6.62811
13.0372	-1.53828
0.342332	-10.1511
-20.3193	-19.507
-23.6089	-6.48591
-9.20874	1.37744
-12.4018	-23.2747
-15.2026	-0.758816
-15.8944	14.8123
-5.46643	-12.5597
-26.3362	-11.8172
17.8541	-10.6103
3.8882	18.6254
22.9631	-0.473996
-4.75936	10.21
-0.911574	-11.0119
10.1869	14.4048
3.80413	24.137
6.88943	2.55434
13.1463	6.76615
7.56451	25.1322
9.45442	22.9071
3.764	14.4061
-27.2129	0.907411
-5.00747	-8.08796
15.1778	7.59511
0.0701934	20.1871
3.35942	-13.4186
-9.15745	15.7078
7.80735	2.79137
-16.3881	-2.834
-20.4916	4.14582
16.1322	13.6657
3.89006	5.65383
-21.9832	6.69854
23.1298	-10.1997
17.8022	17.7727
15.1957	-14.9128
-4.68366	-26.7174
13.5082	5.12664
1.07923	22.8969
-23.5613	-6.33496
-15.6135	-6.13971
11.0069	21.6584
10.9598	8.69176
-24.2177	-7.06514
20.6749	15.9577
9.87995	14.1721
18.7839	21.4984
-2.969	2.64599
-15.9393	-0.266291
1.81455	-0.76095
-0.645705	-3.63236
0.262915	18.8326
-19.7298	-5.61855
-25.9152	-11.5141
10.4691	23.4453
-21.3317	-12.3
-5.89649	4.29803
-9.26485	-10.9595
-2.27954	-20.7053
12.601	-6.75449
21.7039	-0.354594
11.519	18.5977
11.7301	12.3097
-11.6627	-23.4413
2.36187	13.9156
-22.1125	2.21724
-18.421	4.98042
-18.0145	-4.94503
-25.461	-10.0286
14.1416	11.4511
14.5916	25.3931
9.51503	14.4011
12.5548	-14.456
-2.26048	-7.42797
-14.4561	17.2821
14.8271	12.6792
0.120681	2.30222
17.151	15.2666
-17.7723	-8.71519
13.3592	0.824793
-10.6391	-4.44575
15.8641	0.109747
-0.175104	-9.41579
15.3497	7.50038
-9.59349	-24.2969
6.47661	19.9602
-12.8983	-9.12783
-18.711	1.8537
10.2606	10.7291
-22.0226	-9.26299
10.9935	-15.5485
20.1436	-9.12545
2.54564	1.19758
5.88373	-3.61203
-1.94342	6.62198
-0.492841	-1.98647
3.22773	19.3178
-21.3729	-4.57229
-9.53552	-12.7079
-14.2912	-20.1056
10.1396	14.8592
11.3106	-19.7118
-14.8843	2.13328
2.42399	22.6017
3.85946	-8.50085
0.993042	13.4227
11.0053	10.4487
6.42308	24.9106
-4.94274	4.64407
-14.5503	-2.20112
-13.0003	1.51901
21.2243	2.31779
10.4513	23.4416
21.7395	-8.52711
-13.258	6.476
-9.64662	19.69
6.30891	-14.3881
7.6566	-4.66874
7.8982	-18.4858
16.8577	2.24376
-20.358	-19.9732
-16.0491	-0.257483
8.69784	-4.10832
9.17195	-18.8832
-12.2027	-17.1443
6.36702	5.34695
-16.1177	3.09077
10.1021	-2.59957
16.8431	-8.74715
-9.21973	-25.0208
-3.02844	0.0391699
-11.0585	-10.4458
16.5083	14.1892
7.08139	-3.13076
-22.6485	9.90914
-11.0614	-10.6895
19.4255	9.79389
-7.9683	8.69515
15.1519	7.54231
-9.75	-5.63411
-27.5699	0.854277
-19.2061	1.11573
-7.17028	-1.13192
12.137	3.35959
20.5536	-13.4459
-12.4466	-18.7685
2.82307	4.69414
-11.724	-3.75759
13.0632	-5.63048
13.3471	22.6556
-0.000763086	-12.4435
-3.54387	-8.2375
-15.1248	10.3777
8.33926	-1.36505
15.1031	2.20037
-2.83101	-5.57774
15.4078	-4.35178
13.174	9.38442
-11.6741	1.67379
-9.35321	-0.0208714
12.4525	15.2379
-0.255523	1.56855
1.49988	20.6109
-18.1618	2.01617
8.8691	-8.78826
-19.9034	8.53119
13.8392	15.0697
15.1321	4.20677
12.8319	15.7843
-10.1086	3.21331
14.6048	-9.21243
16.5064	-0.585692
-6.73801	6.64371
14.2048	17.2615
4.88963	-21.5793
14.8895	0.00910098
2.21058	13.1929
-11.9052	-8.26452
9.53022	17.5586
5.54783	25.0612
1.39376	-4.17788
4.82231	17.5269
11.8365	19.7016
5.82665	-2.04035
2.38264	3.14892
-6.54026	4.68192
-8.94079	-10.5145
5.14783	12.6431
-7.03373	1.9529
9.20769	-6.80611
-2.33765	27.0006
15.1413	18.0654
-5.16491	10.4223
8.82903	-13.5738
2.27254	19.3826
-14.3983	5.73565
-10.6101	-7.29505
-12.301	-24.9565
3.83604	-5.56077
-13.0521	-1.13808
-3.69708	6.71204
-0.47189	22.6266
-0.111452	-6.3747
3.82335	14.1871
-16.0533	2.6143
-13.4359	0.121074
15.5085	11.9834
16.1907	18.6585
-2.66217	-10.0662
-0.457768	13.4486
-17.3196	-15.046
-1.75036	8.73423
5.30926	-17.5609
-14.4916	-16.1926
-4.20888	7.05096
-1.0895	22.3178
-5.66856	22.4853
-9.94136	8.23551
-19.0366	-5.1822
8.02937	13.8738
5.90998	19.5455
-8.4398	-12.8918
6.38058	-12.0745
-10.0904	-0.384967
-8.92207	11.154
-17.113	-3.31648
-12.9363	-8.1585
-2.11381	-16.0303
15.3616	22.7613
9.49775	-11.7928
6.4997	23.9304
25.7058	-2.28097
-0.0355852	-7.91489
-15.389	3.03352
17.8816	-11.3095
12.8451	19.8735
-5.03527	-9.58315
13.6269	-2.9238
12.4652	21.5062
-17.9285	-10.7116
12.318	0.0835799
-12.8579	-0.779885
-15.3512	5.71509
-14.1621	5.66207
15.5514	-7.59591
18.3301	3.28912
5.63886	-14.0071
-25.0424	-10.4226
-6.82808	-2.37436
2.57893	5.64789
-1.30253	-24.052
-4.22779	-12.9155
7.27421	14.1942
-3.22104	26.4414
6.53252	28.0661
23.0247	-5.04884
-14.2893	0.979398
-27.408	-3.20249
-18.0854	9.0617
6.29041	3.67522
-3.78436	11.3683
11.0526	16.5442
5.07665	23.3041
-0.0681014	-21.1202
14.8283	-13.5439
11.3508	-11.1981
5.92383	-12.2585
5.90748	21.5756
21.1172	-10.9469
-1.41106	8.73132
17.6535	-8.5803
-9.94017	-10.0233
-0.44489	22.0036
-19.5268	-5.99975
15.4264	22.6668
-13.6739	6.26635
-20.5575	0.868392
5.92204	11.6356
20.8107	-8.92264
22.0572	1.80354
2.10095	-9.97761
-2.693	-7.22369
-11.1781	1.40375
-4.74243	0.0539435
-3.50092	19.479
-1.99494	26.5611
-5.19202	-14.6247
-12.0329	5.61497
7.796	-0.625183
21.3805	2.79182
5.73395	24.3595
-1.66058	-8.11098
3.97423	18.9923
9.92003	6.63633
-15.2098	-4.38487
13.0247	14.2772
13.413	-5.34841
-26.7065	-0.795411
0.855394	20.8101
-4.6615	16.795
11.4214	-14.9255
-3.95162	-13.9216
-15.0864	-2.13368
4.42914	24.7832
10.5804	17.252
10.124	14.4079
-4.21083	-1.0724
-14.4932	-4.19898
7.13005	23.4101
6.93345	-14.5552
4.44848	-4.9243
0.658868	-23.4227
6.47264	25.8127
2.81806	22.0891
-1.33761	20.0957
-2.69258	-2.48759
-1.56937	-1.55943
-21.2732	-18.7513
-26.1444	-11.3715
-8.99581	-5.5208
9.94557	-2.64499
4.54354	1.09608
12.7313	-11.6872
9.16294	-0.876748
22.9567	2.10589
13.4516	2.76205
11.442	10.9289
1.5672	-9.31225
-22.082	-14.8718
-16.1694	5.08816
-11.7589	-8.23366
4.88977	-4.96405
-19.9302	-4.06343
-11.3227	-4.23864
5.65928	-14.9881
5.09339	-13.0589
19.79	-7.17514
4.08426	17.2001
6.63635	25.2243
11.1677	0.94929
15.9627	-5.93461
7.84167	12.4882
6.3552	-2.68398
10.7395	7.41726
14.9721	18.5655
-6.19194	-21.8156
-10.4298	6.50196
-14.2255	6.20791
-16.7596	-12.7559
-16.3517	-12.1501
13.8569	20.2885
-0.240956	-25.7382
-13.7883	-3.9341
-14.5266	-14.2907
-22.0973	6.45883
21.3457	5.86277
2.34724	13.0154
13.3604	15.1698
-7.54778	-12.7953
-7.90523	-21.9273
-1.44905	12.7943
12.2064	2.0567
1.8409	-3.91384
14.2762	9.3376
12.6654	-14.6097
-10.9062	-19.4804
-13.5557	-3.11192
-8.70643	6.92071
-9.33985	0.94665
4.46958	-3.87167
0.993717	0.516323
14.9355	-6.31966
-3.80176	19.5595
3.2914	4.63837
18.5634	16.8561
-21.5224	-1.40582
-18.5543	0.853707
-13.7652	-10.3916
21.905	10.1
15.9168	20.5667
-5.44758	5.53454
-6.51272	7.43996
3.79964	-0.518231
-9.71518	1.72129
16.3864	-16.0937
8.95868	-10.2551
11.2195	-21.2824
5.76626	-5.90277
-11.7406	-15.0573
-14.2762	-7.67913
12.5678	17.3115
-3.72699	-1.02697
-14.7502	-4.59464
13.9879	-8.29736
12.6757	-3.92139
-12.8788	-6.39517
19.6293	-0.691804
11.1147	-1.73856
2.5322	-7.74726
-7.60484	-2.46771
[truncated: 10,222 more rows]

## Sheet: Figure 5
Figure 5a				Figure 5b
seed cp (J /g / K)	dreamed cp_max (J / g / K)	dreamed cp_min (J / g / K)		[Br]	0.0465452
0.818905	1.01184	0.581055		[:3pyridine]	0.06484
0.852599	1.04388	0.567472		[Ring2]	0.0501858
0.80418	0.961376	0.670719		[C]	0.0472869
0.791116	0.935724	0.583359		[=Branch]	0.0420203
0.863509	1.02428	0.690775		[=C]	0.0372636
0.90611	1.01542	0.496743		[Branch]	0.0317601
0.965173	1.03626	0.535732		[C]	0.0310902
0.603817	0.87267	0.725912		[=Branch]	0.0295794
0.865777	0.951482	0.53007		[=C]	0.0270577
0.825197	0.907414	0.675121		[Ring1]	0.0269384
0.865615	0.974485	0.510888		[O]	0.0257767
0.884467	0.965828	0.575099		[Br]	0.0438738
0.823406	0.993302	0.661134		[pop]	0.0405335
0.624738	0.93256	0.493773		[Br]	0.0605699
0.814103	0.890114	0.509601		[pop]	0.0494942
0.763744	0.844089	0.581875		[FrH0]	0.0542596
0.948923	0.902466	0.558058		[pop]	0.0460718
0.721045	1.03807	0.583265		[Br]	0.065786
0.598174	0.858433	0.614727		[pop]	0.0504947
0.797238	0.90895	0.617421		[Ring2]	0.0430495
0.979228	1.11367	0.69508		[FrH0]	0.0465397
0.755285	0.916649	0.693775		[pop]	0.038983
0.805857	0.948089	0.748741
0.981116	1.05893	0.570717
1.07897	1.13229	0.617976
0.864065	0.966571	0.832402
0.753161	0.979384	0.711017
0.762709	0.934003	0.635507
0.654535	0.848568	0.501466
0.855488	0.956364	0.490534
0.784063	0.975498	0.538123
0.946059	1.00511	0.488386
0.838673	0.963283	0.421899
0.642478	0.934581	0.645581
0.978352	1.08691	0.606953
0.853431	0.973815	0.628024
0.59213	0.924009	0.425088
0.795068	0.921837	0.493781
0.904709	0.993518	0.594284
0.875291	1.06671	0.56109
0.75928	0.841406	0.606514
0.89418	0.979258	0.64601
0.415221	1.01016	0.528644
1.11823	1.10772	0.604053
0.872376	0.96753	0.722103
1.05797	1.10022	0.66723
0.790268	0.97544	0.552797
0.867216	1.01414	0.619906
1.05338	1.09806	0.576446
0.770289	0.97942	0.646752
0.730876	0.95613	0.505277
0.740073	0.834248	0.632142
0.823508	1.05018	0.649276
0.776277	0.918107	0.658397
0.855302	0.98216	0.601777
0.774882	1.01829	0.745166
0.92168	0.903453	0.481653
0.802202	1.04353	0.623727
0.831259	1.02819	0.62589
0.924524	0.96415	0.595307
0.777578	0.92372	0.609719
0.790998	0.946357	0.736082
0.622427	0.847835	0.564068
0.930226	1.00804	0.641935
0.742484	1.02092	0.572176
0.781876	0.91306	0.529469
0.728983	1.01244	0.741744
0.647091	0.971033	0.606153
0.925142	0.977021	0.590057
0.799536	0.980443	0.603882
0.932005	1.0275	0.532648
0.972025	0.938156	0.608133
0.88588	1.03867	0.522246
0.880136	0.956632	0.675257
0.664389	0.786957	0.540389
0.729098	0.927945	0.788643
0.81925	0.940496	0.615383
0.942069	1.07407	0.564833
0.772146	1.07014	0.545899
0.917231	0.974809	0.482341
0.789934	0.875387	0.443345
0.759491	0.960001	0.696212
0.847059	0.955633	0.524369
0.648625	0.910594	0.560522
0.800496	1.02533	0.817828
0.940065	0.960167	0.616937
0.965471	1.11159	0.516768
0.670927	0.866018	0.582931
0.65138	0.84746	0.687599
0.870568	0.973157	0.576191
0.683442	0.916532	0.530669
0.813122	0.985181	0.667216
0.887445	1.05487	0.481958
0.720285	0.934528	0.623506
0.723373	0.901065	0.563294
0.885835	1.04581	0.511291
0.842402	0.967093	0.591855
0.810805	0.998614	0.614853
0.796905	0.949698	0.612771
0.802535	0.969568	0.890267
0.74773	0.950822	0.934263
0.998817	1.10546	0.635895
0.884966	1.02522	0.634327
0.701823	1.0236	0.539607
0.750676	1.01499	0.596344
0.812975	1.10803	0.618457
0.890586	1.0152	0.474442
0.683716	0.830033	0.562736
0.715688	0.863565	0.570508
0.683648	0.882145	0.529575
0.771533	0.974223	0.812619
0.863773	0.999843	0.598811
0.896707	1.08401	0.536819
0.71216	0.937345	0.581167
1.0007	1.04958	0.643334
0.808244	0.990319	0.491354
0.835291	0.986504	0.604304
0.765684	0.922165	0.495604
0.572966	0.877661	0.481244
0.96584	1.0077	0.742156
0.811897	0.954724	0.576155
0.688383	0.983589	0.63109
0.715125	0.889861	0.725345
0.916999	0.997586	0.673728
0.644368	0.996124	0.385451
0.718219	0.884792	0.570876
0.810758	1.02277	0.825532
0.795633	0.907324	0.65089
1.07807	1.11406	0.647792
0.76349	0.965535	0.440324
0.751316	0.955643	0.681239
0.832892	1.04079	0.496178
0.877777	1.02732	0.56537
0.754716	0.899582	0.649845
0.787163	0.92301	0.577879
0.71545	0.858114	0.761391
0.83831	0.995765	0.594545
0.921097	0.965101	0.559429
0.817119	0.997432	0.453722
1.09574	1.10386	0.539605
0.764652	0.922035	0.701087
0.797445	0.959085	0.684528
0.786516	0.989344	0.682025
0.770456	0.953112	0.588687
0.898182	1.06244	0.752104
0.854077	0.968461	0.563751
0.664003	0.94041	0.612539
0.570115	1.02808	0.580539
0.741367	0.884552	0.474049
0.909435	1.06093	0.517894
1.01817	1.00421	0.601291
0.798993	1.0393	0.789364
0.683095	0.965892	0.717623
0.837474	0.986369	0.481855
0.89923	0.962249	0.639028
0.765171	0.947893	0.629303
0.93244	1.00186	0.717391
0.544294	0.938727	0.48648
0.922701	1.16236	0.503582
0.870974	0.960348	0.473804
0.934919	1.00169	0.435851
0.753305	0.98898	0.823361
0.806879	0.888863	0.606556
0.817867	0.990375	0.645962
0.595921	0.919277	0.563578
0.867825	0.974823	0.494217
0.741462	0.879729	0.833578
0.713892	0.939367	0.594942
0.735342	0.896091	0.599537
0.720116	0.946116	0.489633
1.08594	1.11009	0.577552
0.669225	0.973135	0.597756
0.759185	0.919988	0.584128
0.703414	0.908988	0.639525
0.507908	1.00561	0.704661
0.842845	0.967806	0.524718
0.85277	0.963754	0.537876
0.753104	1.00143	0.746129
0.687758	0.96878	0.563251
0.705967	0.90029	0.59406
0.647628	0.903224	0.678186
0.793261	0.996503	0.511728
1.06357	1.06948	0.695412
0.821028	0.904298	0.580516
0.723126	0.887803	0.697025
0.613027	0.972016	0.690667
0.705257	0.900066	0.624018
0.946152	1.07279	0.644211
0.70911	1.03258	0.624001
0.874833	0.942981	0.776515
0.786997	0.903574	0.605375
0.913101	1.00718	0.642411
0.860088	1.00962	0.612433
0.760652	0.903332	0.493247
0.836189	0.934473	0.677794
0.672941	0.916313	0.52614
0.874573	1.01566	0.647258
0.773966	0.906998	0.400066
0.864011	1.03067	0.533613
0.561851	0.95096	0.697302
0.778547	1.02824	0.638418
0.847914	0.922254	0.615255
0.925922	1.11703	0.607485
0.744415	1.02411	0.544227
0.731362	0.948119	0.514374
0.972879	1.02041	0.523809
0.782911	1.00155	0.603688
0.614338	1.03071	0.687195
0.81008	0.988364	0.569159
0.769565	0.926043	0.607577
1.02349	1.08524	0.802753
0.910229	0.964647	0.509876
0.956024	1.00988	0.803013
0.807716	0.998235	0.647659
0.726295	0.862015	0.484966
0.700194	1.01781	0.430599
0.808604	0.975071	0.581046
0.617818	0.897216	0.503108
0.731803	0.921949	0.615458
0.873329	1.03133	0.560066
0.771682	0.97369	0.665969
0.978599	0.993399	0.68473
0.60379	0.834965	0.609232
0.897764	0.95765	0.57117
0.590767	1.06643	0.74877
0.717051	0.887783	0.633662
0.908583	0.952324	0.502743
0.94288	0.996281	0.579262
0.907113	0.998194	0.586169
0.609402	0.86681	0.52831
0.799052	1.0437	0.567924
0.730792	1.02005	0.579624
0.895083	1.04563	0.559792
0.874432	1.05857	0.5642
0.606888	1.11241	0.637499
0.84608	0.924396	0.60151
0.685585	0.954317	0.531969
0.770516	0.971582	0.598418
1.09624	1.11405	0.806171
0.782026	0.89821	0.581886
0.964415	0.999325	0.627623
0.905536	0.994583	0.643267
0.737397	1.02975	0.496706
0.840925	1.0227	0.58072
0.901006	1.00809	0.656865
0.861839	0.919388	0.625327
0.748602	1.08797	0.645446
0.785971	0.935471	0.49006
0.520094	1.10454	0.657108
0.857311	1.04026	0.557209
1.00056	0.982896	0.56104
0.691318	0.768809	0.614927
0.943344	1.01714	0.448693
0.634654	0.882238	0.743607
0.680331	1.01874	0.707609
0.648348	0.898193	0.61998
0.909315	1.03592	0.546925
0.705052	0.968476	0.575417
0.788165	0.924316	0.706023
0.953043	0.966903	0.578236
0.996139	1.10703	0.576667
0.590079	0.944949	0.51939
0.874473	1.01479	0.706704
0.815125	1.03944	0.650323
0.81149	0.915752	0.618438
0.813168	1.00424	0.509969
0.877672	0.975911	0.526689
0.738236	0.914713	0.730731
0.712445	0.9645	0.64007
0.676	0.916135	0.572554
1.05288	1.09166	0.700126
0.753345	0.875482	0.517813
0.81624	1.01362	0.675221
0.827439	0.97716	0.581753
0.750292	1.03479	0.509701
0.73645	0.882043	0.476218
0.787577	0.84648	0.588963
0.901642	1.04195	0.722787
0.823058	0.988421	0.623019
0.773363	0.950014	0.628021
0.75375	0.945871	0.739039
0.812714	0.953887	0.748336
0.731263	1.02391	0.655883
0.849381	0.970844	0.684006
0.820531	0.876732	0.671715
0.925045	1.05678	0.540148
0.725186	0.931695	0.693082
0.841147	0.929247	0.650913
0.701246	0.862811	0.537117
0.658551	0.884701	0.620215
0.850347	0.98267	0.568344
0.732385	1.0662	0.629644
0.694934	0.918183	0.444512
0.891831	1.08176	0.627463
0.786093	0.966823	0.649656
0.672302	0.925991	0.56966
0.77669	1.03398	0.860584
0.882421	0.94435	0.720118
0.913032	1.01209	0.518216
0.952646	1.04097	0.599911
0.876094	1.03174	0.549122
0.82883	0.987879	0.50854
0.859032	0.954574	0.522593
0.687223	0.914958	0.468603
0.73294	0.963076	0.566571
0.723156	0.968254	0.459066
0.807029	1.10649	0.603317
0.829903	0.973161	0.678664
0.939654	1.03814	0.469913
0.776375	1.08241	0.529961
0.955353	1.02653	0.505362
0.826088	0.946819	0.6101
0.881606	0.952818	0.638204
0.818256	0.945676	0.61825
0.808128	0.972004	0.541304
0.633064	0.998252	0.6358
0.903455	1.01839	0.583689
0.767012	0.908801	0.590608
0.756151	0.97779	0.560366
0.680888	0.864594	0.702559
0.630053	0.972812	0.593741
0.782437	1.05404	0.482287
0.733828	0.955197	0.508339
0.766751	0.827556	0.655264
0.903769	1.0685	0.520586
0.910974	1.0007	0.645382
0.900835	0.981504	0.493762
0.8685	1.0074	0.567046
0.867845	0.946838	0.603201
0.932676	1.0186	0.642243
0.79902	0.959914	0.64129
0.684202	0.922318	0.524264
0.820256	0.951861	0.672454
0.761711	1.0494	0.461273
0.725609	0.943084	0.642487
0.681143	0.86988	0.666317
0.498718	1.04044	0.516081
0.893087	1.03623	0.774171
0.832018	1.00288	0.503657
0.897835	1.00927	0.598578
0.859464	1.00125	0.715217
0.617336	1.00129	0.547009
0.678253	0.693019	0.738553
0.524414	0.958084	0.624915
0.791952	0.990519	0.788977
1.08742	1.08747	0.538453
0.946188	1.0163	0.671824
0.834854	0.961264	0.667528
0.927071	0.936536	0.458818
0.793905	1.01432	0.623846
0.997428	1.05701	0.679907
0.825839	0.957086	0.533681
0.983088	1.05179	0.564787
0.867425	0.981869	0.627237
0.785624	0.877313	0.477303
0.841555	0.903197	0.6507
0.873483	1.08236	0.658527
0.822499	0.985866	0.540591
0.616921	0.982346	0.53625
0.869542	0.997003	0.560463
1.00945	1.01989	0.754481
0.961061	1.05277	0.613774
0.638539	0.848018	0.499285
0.755327	0.914987	0.470724
0.78432	0.933488	0.60899
0.775086	0.84398	0.611147
0.707487	1.04338	0.558281
0.828199	1.08727	0.667748
0.888458	1.00054	0.648036
0.672727	0.868712	0.625318
0.924099	1.07798	0.667768
1.00927	1.05691	0.558811
0.655594	1.03455	0.53966
0.827343	0.975479	0.577817
0.693171	0.836879	0.614913
0.665146	0.880348	0.557516
0.90371	1.07178	0.35983
0.809055	1.01762	0.600785
0.744037	0.946512	0.648102
1.03829	1.11043	0.781322
0.790333	1.1039	0.572388
0.729871	0.99442	0.590985
0.967763	1.02347	0.656004
0.660939	0.943112	0.471048
1.01669	1.01658	0.555272
0.629733	0.838616	0.517681
0.735161	0.847776	0.733824
0.807732	0.945677	0.632131
0.76297	0.984555	0.583109
0.637933	0.922978	0.575049
0.884233	0.947441	0.621028
0.773676	1.07916	0.59904
0.879694	1.02896	0.548604
0.772425	1.05474	0.553685
0.679175	0.87719	0.471501
0.873585	0.978293	0.68059
0.627123	0.999655	0.622534
1.09362	1.10999	0.523616
0.700584	0.930601	0.725742
0.913571	1.0733	0.6425
0.851964	1.00483	0.57898
0.837082	1.00825	0.664665
0.693952	0.928676	0.533017
0.870538	1.01032	0.649414
0.680467	0.886437	0.789553
0.774124	0.968377	0.566241
0.901537	0.982149	0.550973
0.804672	0.89125	0.732446
0.652875	0.910525	0.602913
0.795456	0.937983	0.476824
0.772381	0.975693	0.916522
0.806783	0.980738	0.542959
0.741335	0.924699	0.635763
0.672521	0.933486	0.519123
0.877626	1.04351	0.404516
0.577309	1.02657	0.446722
0.967697	1.01086	0.523383
0.401528	0.939245	0.498076
0.834573	1.11396	0.771696
0.863123	0.919225	0.559482
0.849538	0.903143	0.607758
0.942587	0.996972	0.591694
0.932922	0.995094	0.69498
0.774696	0.951589	0.623954
0.879478	1.03833	0.638858
0.775574	0.880978	0.697199
0.823417	1.03548	0.643977
1.02826	1.02536	0.490492
0.821921	0.902616	0.45686
0.702683	0.951063	0.699358
0.718115	0.969531	0.51449
0.746145	0.98896	0.742028
0.601066	0.923953	0.653978
0.785238	1.0418	0.572195
0.972799	1.00203	0.59943
0.665069	0.898504	0.496048
0.853883	1.08101	0.718052
0.895248	1.01034	0.68626
0.942573	0.98082	0.536781
0.662727	0.9007	0.542811
0.842325	0.92569	0.642046
0.900014	0.941411	0.567444
0.64079	0.868081	0.660049
0.841931	1.0362	0.633646
0.815931	0.901162	0.70984
0.744856	0.936569	0.855381
0.909407	0.966084	0.537883
0.927154	1.12252	0.840715
0.786675	0.915669	0.561959
0.916143	1.02989	0.639267
0.769093	0.980105	0.509103
0.720906	0.947327	0.574755
0.84246	1.05852	0.486831
0.983346	1.04196	0.623966
1.02987	0.982338	0.5511
0.975885	0.993369	0.677235
0.781277	1.04542	0.503803
0.717998	1.03609	0.530544
0.624866	0.950462	0.540776
0.82691	1.0753	0.592667
0.677119	0.884377	0.58118
0.885444	0.880224	0.573497
0.79357	0.996605	0.613897
0.709509	0.865867	0.546724
0.801312	0.940459	0.65885
0.824433	1.02964	0.532867
0.911476	1.04219	0.453311
0.87869	0.997323	0.572037
0.762124	0.887082	0.585225
0.768839	0.876018	0.604083
0.666095	0.888303	0.475252
0.570992	0.972871	0.644036
0.953792	1.04575	0.669274
0.71126	1.00159	0.675872
0.839906	0.969231	0.618889
0.759308	0.910765	0.448742
0.731227	0.990954	0.640282
0.910571	1.10822	0.630167
0.849702	0.972401	0.583835
0.722823	0.857567	0.752346
0.818763	1.01179	0.547096
0.604803	0.889361	0.813362
0.829347	0.904791	0.689785
0.838808	1.02803	0.776892
0.965912	1.03267	0.5814
0.779101	0.921339	0.601717
0.972049	1.10851	0.700118
0.963052	1.02267	0.696391
0.786934	0.977113	0.451729
0.794235	0.904229	0.743567
0.704284	0.657274	0.537509
0.916414	1.06905	0.628152
0.716178	1.09048	0.681175
0.899578	0.959103	0.752744
0.806563	1.02279	0.764251
0.938802	0.981577	0.531803
0.695133	0.932411	0.543369
0.83782	1.02498	0.526622
0.731464	1.00594	0.754597
0.803146	1.024	0.661094
0.877102	0.996316	0.896466
0.893811	0.977565	0.667553
0.886021	1.0033	0.707721
0.700672	0.89177	0.621592
0.693069	0.88202	0.545384
1.0646	1.13152	0.592314
0.852246	0.965819	0.595235
0.735837	0.96101	0.480863
0.9088	1.0798	0.786112
0.65587	0.935818	0.793155
0.645297	0.92154	0.764809
0.791082	0.896679	0.546376
0.597872	1.0692	0.626705
0.877943	1.05568	0.547104
0.957564	0.979611	0.724183
0.785362	0.96312	0.492332
0.785929	0.93565	0.596714
0.896513	1.06414	0.610642
0.949777	1.02368	0.501502
0.710062	0.914353	0.469396
0.636984	0.942827	0.484809
0.625553	0.967346	0.615921
0.775129	0.889054	0.558055
0.9329	1.06953	0.862337
0.818583	0.999044	0.53829
0.841789	0.942274	0.572062
0.679261	0.975169	0.57669
0.895359	0.922056	0.63363
0.783275	0.928135	0.746862
0.857962	0.970155	0.597683
0.722415	0.958549	0.536144
0.948349	0.985877	0.619159
0.698647	0.974966	0.550527
0.752193	0.88542	0.633355
0.864864	1.01307	0.554536
0.849176	1.05226	0.577412
0.873704	1.00609	0.649803
0.834035	0.940371	0.634507
0.797158	0.984815	0.576578
0.780995	0.93547	0.817282
0.691922	0.869868	0.576909
0.82646	0.947301	0.509403
0.616104	0.85358	0.654308
0.71853	0.947312	0.608919
0.810439	1.06561	0.545107
0.731427	0.926321	0.528636
0.830254	0.968215	0.649291
0.80539	0.941826	0.693826
0.79258	0.957809	0.703393
0.920828	0.945638	0.466478
0.888812	0.966202	0.577726
0.730996	0.975699	0.452121
0.831851	0.933	0.612242
0.780361	1.00675	0.714496
0.844294	0.991498	0.658733
0.861702	1.04362	0.478291
0.831729	0.918845	0.531125
0.798614	0.853166	0.49687
0.950513	1.07135	0.665737
0.858269	1.04853	0.498312
0.972962	0.994482	0.50309
0.843832	1.03345	0.566092
0.743566	1.0465	0.459251
0.776197	0.9642	0.583572
0.796888	0.99656	0.537261
1.0064	1.11424	0.502076
0.856383	0.964502	0.614664
0.852387	1.00529	0.517213
0.882544	0.986657	0.554935
0.663627	0.893431	0.459379
0.81595	0.916194	0.383823
0.856716	0.961433	0.545261
0.705908	0.894595	0.529049
0.840265	0.945713	0.5188
0.890649	0.973425	0.441028
0.587973	0.866797	0.529117
0.662233	0.923255	0.60757
0.780095	0.90746	0.514915
0.705526	1.0119	0.61389
0.665203	0.905852	0.490632
0.918684	1.05315	0.565809
1.0189	1.06942	0.605095
0.931662	1.02199	0.703067
0.70059	0.929806	0.454406
0.857812	0.995532	0.598559
0.939607	1.04111	0.552731
1.06419	1.08559	0.564006
0.85414	0.984736	0.551216
0.857703	1.03005	0.590374
0.988391	1.10668	0.587311
0.808431	0.954695	0.555822
0.673618	0.873584	0.692548
0.817964	0.934231	0.471703
0.894171	0.990076	0.577009
0.864596	0.969578	0.411312
0.742148	0.964433	0.612355
0.87223	0.876125	0.639705
0.837769	0.997185	0.674601
0.563054	0.995129	0.612179
0.774468	0.88203	0.5479
0.981442	1.0675	0.633255
0.743762	0.921108	0.645468
0.826227	0.996725	0.659119
0.862397	1.08443	0.474358
0.642497	0.891785	0.603816
0.686982	0.92229	0.553639
0.765699	0.975784	0.571478
0.647659	0.835839	0.559997
0.938972	1.09185	0.631654
1.05424	1.06571	0.655354
0.733649	0.877527	0.79593
0.605737	0.991682	0.576
1.06705	1.08184	0.555442
0.510867	1.07112	0.56667
0.887665	0.986301	0.63277
0.833111	0.871133	0.547853
0.837656	1.00715	0.440938
0.736828	0.900615	0.519876
0.629418	0.896842	0.668555
0.69241	0.944302	0.700489
0.840579	0.979621	0.742346
0.698287	0.990762	0.739656
0.614689	0.847333	0.597735
0.943839	0.950226	0.597605
0.711028	0.995532	0.62413
0.757906	0.91871	0.436303
0.864358	0.94	0.715418
0.81143	0.971396	0.550024
0.717677	0.906534	0.620792
0.852199	0.943158	0.552473
0.667252	0.991607	0.494018
0.759011	0.937983	0.56607
0.934839	1.02028	0.737971
0.757549	0.920363	0.564527
0.804039	0.913905	0.517681
0.560734	1.00023	0.523533
0.814945	0.915084	0.518301
0.719363	0.856522	0.532247
0.782323	0.824225	0.576466
0.636837	0.930383	0.584878
0.756735	0.965724	0.691747
0.823678	1.00307	0.572473
0.887926	1.03863	0.636352
0.654199	0.937328	0.513253
0.856164	1.03362	0.75031
0.779451	0.888498	0.532023
0.93591	0.969552	0.488841
0.847173	1.0642	0.658763
0.823803	1.02502	0.378295
0.679439	0.915645	0.584642
0.844637	0.961872	0.716441
0.795765	0.7617	0.640451
0.639362	0.921875	0.581102
0.534647	0.967281	0.539116
0.950605	0.971944	0.488795
0.985449	1.00775	0.590551
0.692667	0.977162	0.657242
0.868518	0.983117	0.690715
1.00859	1.08749	0.637529
0.701113	0.86565	0.751467
0.890516	0.902981	0.516708
0.882021	0.947826	0.609602
0.73524	0.918673	0.570506
0.935462	1.04223	0.657795
0.918393	0.986707	0.556768
0.846616	0.980847	0.495102
0.891481	0.92389	0.611309
0.762426	0.859307	0.652092
0.856481	1.03099	0.687752
0.760226	1.07328	0.616442
0.684711	0.956915	0.522333
0.640938	0.86453	0.669574
0.872069	0.930665	0.831313
1.06607	1.15143	0.540845
0.900466	0.940309	0.611986
0.832353	0.954718	0.580012
1.0196	0.980058	0.687567
0.640002	0.947059	0.546686
0.55907	0.950894	0.559239
0.741808	0.955969	0.557293
0.713276	1.05209	0.542878
0.721072	0.876277	0.552891
0.993376	1.12478	0.584723
0.769357	0.909703	0.620238
0.857271	0.958418	0.51256
0.750031	1.0597	0.507973
0.709052	0.866072	0.410892
0.969483	1.06631	0.594065
0.679542	0.864954	0.577712
0.756884	0.93794	0.540919
0.85922	0.970243	0.829647
0.681953	0.808888	0.518729
0.739751	0.92133	0.491003
0.827814	0.899771	0.619876
0.865809	0.892725	0.571743
0.865502	0.998679	0.679423
0.964812	0.959772	0.640068
0.848839	0.99055	0.739009
0.784414	0.876211	0.542823
0.874275	0.955513	0.604989
0.662619	0.85206	0.610354
0.696495	0.947413	0.516574
0.800558	1.00109	0.672544
0.768701	1.02217	0.603982
0.858537	1.09018	0.49211
0.758785	0.876663	0.781727
0.779042	0.958558	0.546195
0.790096	1.02761	0.595015
0.965341	0.978297	0.664511
0.689264	0.803011	0.626317
1.05986	1.06941	0.765316
0.989003	1.11056	0.61869
0.743429	0.963782	0.786206
0.572824	0.876222	0.550159
0.737094	0.963154	0.648858
0.943945	1.00229	0.55874
0.860478	0.91657	0.650693
0.771205	0.94272	0.619127
0.738449	0.876762	0.580934
0.664136	0.887235	0.532243
0.651182	0.750379	0.481248
0.822597	0.964896	0.64674
0.859126	0.932058	0.605508
0.751371	0.950109	0.623844
0.594644	1.04692	0.719249
0.781498	1.03994	0.674654
0.683929	0.906478	0.615152
0.910103	0.96966	0.522701
1.0382	1.09507	0.599135
0.880599	1.03231	0.626645
0.763026	1.05567	0.695014
0.929571	1.08866	0.619013
0.61195	1.00379	0.717634
0.761238	0.888927	0.510864
0.733251	1.09433	0.691061
0.825652	0.982656	0.734742
0.847605	0.94314	0.61459
0.900531	1.01444	0.583395
0.687103	0.840941	0.600893
0.878459	0.966028	0.585115
0.632277	0.876716	0.523099
0.77306	0.872603	0.421862
0.701415	0.9523	0.680294
0.734162	0.955294	0.630681
0.740824	0.814353	0.722437
0.979338	0.973837	0.637338
0.764671	0.778737	0.59249
0.627945	0.801695	0.764787
0.756433	0.991443	0.602417
0.674547	0.932396	0.451805
0.832749	1.01481	0.611341
0.8684	1.01246	0.68438
0.692561	0.914187	0.707236
0.794142	0.990189	0.557603
0.609475	0.877333	0.507453
0.948311	1.00799	0.510605
0.848034	0.981523	0.529006
0.641677	0.772138	0.585555
0.961338	1.01108	0.441851
0.837845	0.963147	0.659109
0.93618	1.03961	0.582598
0.830498	0.946789	0.724715
0.86425	0.935647	0.597474
0.728213	0.91014	0.526426
0.837324	1.00369	0.637241
0.82713	0.961779	0.63171
0.790408	1.05176	0.658684
0.889278	0.979383	0.669449
0.5771	0.878693	0.636277
0.825251	0.937715	0.642075
0.762155	1.00414	0.506605
0.661731	0.931034	0.668426
0.831921	0.92396	0.501997
0.860514	1.0327	0.781934
0.809425	0.985929	0.697239
0.727388	0.971135	0.770427
0.891144	0.996698	0.648273
0.961386	0.93528	0.561503
0.724964	0.899834	0.618327
0.751789	0.891919	0.869248
0.76001	0.969378	0.778038
0.820462	0.954551	0.474792
0.875065	1.01153	0.647964
0.690767	0.713838	0.717547
0.861292	0.972395	0.514515
0.823142	0.930494	0.542121
0.739784	0.904647	0.688938
0.800478	0.972257	0.593139
0.710057	0.924785	0.547181
0.795923	0.941936	0.523882
0.653606	0.88195	0.470974
0.708385	0.998351	0.46126
0.812144	1.07199	0.563207
0.819413	0.974412	0.514725
0.761313	0.980358	0.474272
0.79281	1.06489	0.479068
0.818821	0.96213	0.534019
1.04886	1.06524	0.44186
0.833529	0.941928	0.590334
0.793625	0.976527	0.512949
0.795571	0.946948	0.604736
0.893605	1.13192	0.481626
0.943536	1.03039	0.47963
0.866099	0.989108	0.706886
0.950777	1.08422	0.595159
0.889948	0.949325	0.667773
0.792156	0.955776	0.502151
0.706109	0.868509	0.533706
0.952374	0.997298	0.583624
0.911693	0.99867	0.562583
0.893164	0.990504	0.568614
0.873852	0.959399	0.550448
0.767539	0.951249	0.594523
0.633653	0.902818	0.547837
0.619362	0.821085	0.6432
0.854557	0.967415	0.577976
0.810304	0.962349	0.647509
0.808361	0.984248	0.704835
0.816833	0.957083	0.66174
0.719117	1.01621	0.526965
0.73351	0.928467	0.613691
0.678126	0.924562	0.540586
0.919916	1.09159	0.756113
0.824883	0.943164	0.741747
0.567217	1.03268	0.503308
0.82273	0.993934	0.562649
0.886096	0.926102	0.503797
0.731654	0.911008	0.66445
0.758143	1.06253	0.671949
0.564743	0.989535	0.493341
0.914196	1.0881	0.812673
0.981571	0.959438	0.510987
0.823099	0.967952	0.650675
0.671687	0.863592	0.769851
0.745223	0.970966	0.51297
0.937397	0.987627	0.798327
0.796777	0.894743	0.436555
0.714468	0.833689	0.553406
0.884825	1.04629	0.582226
0.751324	0.891657	0.567685
0.70935	0.873548	0.666511
0.760528	1.06538	0.530283
1.12122	1.11944	0.664466
0.653492	0.925444	0.521469
0.871198	0.995008	0.579289
0.586389	0.601866	0.459665
0.807098	0.983279	0.677672
0.795524	1.01751	0.507805
0.815858	0.986158	0.737048
0.879335	1.0532	0.695323
0.702994	0.943779	0.649896
0.677353	1.02194	0.637216
1.02442	1.09473	0.584435
0.86818	0.941486	0.558927
0.615587	0.834364	0.647229
0.944346	1.06321	0.540101
0.820025	1.02529	0.706259
0.927014	1.05193	0.535612
0.55805	0.944967	0.621158
0.744562	0.948955	0.690733
0.747318	1.03203	0.432551
0.950601	1.02595	0.529248
0.837171	0.948538	0.562244
0.661201	0.955048	0.569231
0.666274	0.92536	0.591433
0.463172	1.01442	0.583206
0.659675	0.922157	0.702064
0.634365	0.997408	0.5636
0.723564	0.978527	0.525948
0.818843	0.957803	0.714934
0.845292	0.993716	0.560049
0.78838	0.857331	0.539099
0.756503	0.88685	0.529334
0.7908	0.950536	0.540717
0.512352	0.982138	0.655213
0.835165	0.959428	0.521241
0.932398	0.983161	0.875326
0.744097	0.936436	0.568658
0.647216	0.857714	0.503583
0.993724	1.02649	0.68193
0.667572	0.824551	0.609056
0.692856	0.854402	0.591247
0.974477	1.0624	0.53997
0.662121	0.865839	0.502532
0.596968	0.869341	0.66916
0.782599	0.944259	0.487121
0.618881	0.729289	0.479528
0.858206	0.952854	0.712639
0.845334	0.992325	0.53687
0.620078	0.872541	0.667294
0.923345	1.00717	0.574524
0.978143	1.066	0.620102
0.848277	0.95687	0.644183
0.764504	0.912767	0.529954
0.886828	0.938514	0.718139
0.780717	0.955537	0.550071
0.941065	0.972965	0.706054
0.777005	0.929126	0.587925
0.784516	0.893299	0.643254
0.792115	0.992559	0.683308
0.93123	1.01277	0.637222
0.865165	1.00715	0.527785
0.774039	0.951165	0.719105
0.635212	0.966001	0.611692
0.599809	0.954963	0.60819
0.850435	0.957976	0.64
0.778718	1.0578	0.718782
0.835156	0.960077	0.638171
0.852324	0.981079	0.537688
0.787433	0.958307	0.533352
0.860015	0.946316
0.945784	0.995421
0.907431	0.975433
0.706566	0.983329
0.816971	0.984882
0.959807	0.957166
0.906306	0.98814
0.767394	0.967484
0.938989	1.01097
0.845032	1.00853
0.683591	0.696683
0.758686	0.94455
0.782764	0.86479
0.801316	0.98171
0.768488	0.904284
0.879222	0.966764
0.757864	1.0468
0.938966	1.05195
0.873079	0.970849
0.765486	0.973736
0.909618	0.943812
0.67029	0.973179
0.932145	1.02021
0.803113	0.880008
0.973646	0.998732
0.933148	0.980815
1.04786	1.09842
0.725505	0.929525
0.685836	0.933013
0.736362	0.91414
0.743421	0.793336
0.805468	1.00713
0.916477	1.00746
0.98942	0.970918
0.829455	0.946756
0.697118	1.00018
0.715004	0.957834
0.842052	0.989083
0.832781	0.940784
0.656483	0.988408
0.895053	1.00293
0.722117	0.953853
0.825616	0.945279
0.913674	0.976454
0.626923	0.805748
0.658471	0.888431
0.975551	1.02052
0.730169	0.881053
0.569281	0.890356
0.960825	0.985711
0.749079	1.00509
0.743502	0.907465
0.867721	0.932475
0.817636	0.942431
0.65514	0.917106
0.561613	1.03173
0.655078	0.875261
1.00088	1.09005
1.06898	1.10914
0.881232	1.05235
0.890795	1.00705
0.854949	1.08103
0.756029	0.911612
0.65176	0.99804
0.917608	1.01166
0.786708	1.03057
0.860392	0.977678
0.739097	0.919159
0.745305	0.987036
0.713587	0.911899
0.825105	1.05749
0.666942	1.01371
0.956979	0.959363
0.703691	1.01006
0.864118	0.96326
0.980596	1.05349
1.07832	1.12864
0.787266	0.968323
0.74789	0.937005
0.664457	0.91841

## Sheet: Figure 6
tSNE analysis
		Reference			cp_max (10,000)			cp_min(10,000)
		tsne_1	tsne_2		tsne_1	tsne_2		tsne_1	tsne_2
		-8.74622	-1.96516		3.90054	0.857467		-3.43677	-9.89792
		0.705144	2.30825		1.35855	-2.19703		-0.324329	-0.607832
		1.0123	7.56936		10.7279	3.69236		-1.48278	-1.51417
		-5.70348	-1.91134		8.61964	-1.86725		-1.12407	-4.22473
		-5.22303	-0.536595		11.3613	1.01746		-3.41563	-7.36048
		2.10863	-5.40069		2.17135	4.43235		0.624459	-2.18099
		-4.62164	9.97465		1.25565	1.54039		-2.40678	-1.10045
		2.66586	-3.33604		9.16684	2.44644		1.79592	-6.53888
		-7.53767	-2.67598		14.8628	2.85332		4.96006	-5.67034
		-0.139263	1.91425		10.7719	-0.23188		-2.55967	-2.20935
		-3.05604	6.62607		2.61193	-1.80166		0.0699588	-9.14204
		-10.5372	-3.71817		6.22889	-2.03384		-3.54011	-0.966376
		-5.08598	8.30513		12.7274	2.68832		-1.97156	-6.09102
		-1.74159	0.874096		10.097	3.49012		-1.9157	-7.78054
		-4.64871	0.113096		7.341	4.91603		-9.45955	-7.59905
		-3.4345	1.5805		8.14081	3.68804		-1.99516	-10.9421
		-6.1318	2.32026		7.00663	0.965061		3.63201	-4.10181
		-10.0944	1.94902		6.53757	6.24944		-2.66631	-4.34693
		2.38574	5.63148		10.4875	0.544089		-2.49448	-1.88213
		-6.11735	-2.19122		8.96306	4.41793		0.214158	-9.82277
		-6.09405	-1.39574		3.54687	5.51897		0.601236	-8.97834
		-4.3297	1.48297		11.6981	1.43963		1.41027	4.03451
		-8.4774	-2.42672		10.1521	3.03839		-2.3665	-6.94482
		-9.01967	-6.36444		6.19894	6.84007		1.03407	-7.38906
		-2.23416	1.8689		-4.38582	0.717578		6.51887	8.63454
		-8.17621	-4.28465		7.21087	0.919687		-5.88512	-5.78078
		-6.91676	0.187081		10.8559	6.77233		0.153174	-1.5288
		-6.49825	-1.31305		5.54724	3.50159		-2.34087	-7.82335
		-5.95629	-1.20526		3.01118	-1.66752		0.371243	-5.6193
		-13.2973	5.19257		3.3651	1.18482		-3.36706	-8.73606
		-9.51242	-7.56318		8.21365	1.42863		0.548597	-4.19027
		-4.96482	8.14145		8.41731	4.03332		-9.52997	-7.56724
		-3.90213	1.51324		-0.163974	0.98165		3.03337	-5.90527
		-6.82998	1.37257		-0.655632	-1.9067		-3.64642	-4.94993
		-2.82425	5.69001		9.77984	-1.02978		-6.91336e-05	-7.79572
		-5.33995	1.43927		12.7643	2.32942		-1.01698	-2.67489
		-10.2657	3.39639		9.00031	4.08639		-3.9276	0.594144
		0.388261	10.6068		10.4145	2.70083		4.41413	-6.49908
		-1.25525	5.35052		3.96585	5.63663		-3.23469	-6.16394
		-2.05356	2.3631		9.1332	-1.92497		-2.66189	-2.0058
		-3.37227	3.63849		10.0062	6.55052		-3.69163	-3.44829
		-7.8496	3.41739		10.7871	2.84137		-3.31435	-7.13573
		-7.06249	5.35056		10.548	6.33176		1.32333	-3.33583
		-4.59451	3.47543		12.9562	4.20185		0.522147	-9.83431
		-1.52964	4.01354		11.2569	4.64682		-4.02685	0.511749
		-3.2249	1.92826		1.80599	1.65566		1.3543	-6.11919
		-8.40092	-8.59349		10.5918	2.56957		2.61858	-7.15713
		-6.31984	2.38227		8.30436	4.76293		-2.10275	-2.6779
		-8.82249	-2.8504		8.92493	2.15499		1.44248	-3.59826
		-6.61994	-2.20986		4.83643	7.02212		-1.61817	-1.30132
		-8.27077	1.36599		8.88191	-4.56073		1.58333	-6.07937
		-6.04896	1.89781		8.38363	4.94909		-4.50181	-3.56682
		-9.37779	0.927738		9.483	-0.358504		-3.60552	-0.119232
		-9.91768	-7.15336		9.31243	1.07812		-1.10505	-5.65844
		-0.344246	7.42902		12.3096	0.201801		-3.70577	-4.44717
		-5.66092	0.247533		13.0344	5.51032		2.53063	-4.90156
		-6.37556	-1.22452		12.8483	4.44062		0.126186	-1.29879
		-3.66587	-11.0312		10.8865	-0.922279		-2.74	-1.89228
		-8.67715	2.47185		11.9814	4.87704		-1.31749	-4.14589
		-6.81198	1.81937		6.75188	1.55975		-1.26834	-8.42182
		-4.72307	1.0598		11.9937	1.4101		-6.11208	-6.93064
		-5.02665	-0.328876		2.8818	-1.67415		-3.59561	-9.50292
		-0.304421	1.91235		10.1456	4.08067		-1.31336	-0.726946
		-0.804504	7.45397		14.7498	-0.0422462		-1.35916	0.0322361
		-11.4363	-0.594874		2.492	1.93414		-1.58987	0.473517
		2.55713	-4.69838		8.57956	5.20872		1.38872	-4.1035
		-1.83577	2.26977		7.74908	-1.70135		-1.08695	-9.25432
		-10.6613	1.1903		10.6007	2.73663		-3.65641	3.98248
		-8.94298	-0.242826		9.85305	3.96188		-1.0694	-5.1018
		-0.669051	1.12041		12.6281	5.77976		-0.285508	-9.80475
		-10.2679	-0.889587		8.34902	2.31428		-0.342653	-0.318445
		-10.1706	3.44974		11.6537	1.58627		-5.09629	-9.49276
		-6.46317	2.89851		10.8558	0.534796		-0.0457535	-8.07982
		-6.31766	0.534742		14.3112	2.72267		-2.91034	0.499707
		-10.6253	2.59693		10.7445	4.88223		-0.909691	-1.06039
		9.00613	-0.233814		6.32959	7.39878		-5.14092	-6.96101
		-7.60332	-2.14382		12.978	3.50834		-2.56502	-11.1912
		-4.76548	5.58527		7.32765	3.61927		-3.51942	0.0312562
		1.11265	8.75485		8.35606	-0.41056		-0.969468	-2.62439
		-8.84276	2.69597		9.96145	-1.68465		-3.88541	-5.18427
		-6.43107	-2.67858		5.30391	0.886311		-2.88105	-0.102763
		-6.84468	2.44852		7.92274	1.55828		0.273266	-4.62272
		-7.9752	-0.178338		8.5168	6.44483		3.24013	-8.6317
		-7.18412	3.57722		3.66176	0.719055		-3.23237	-7.71791
		-9.50509	-0.291068		14.1236	1.86208		-3.13702	-6.12196
		-2.39435	-4.56591		10.3435	-1.87791		-0.0510398	-8.93474
		-4.55371	-0.406595		8.25196	3.48066		-0.594777	-8.08723
		-13.5792	1.4428		8.95734	2.89593		-4.1309	0.479639
		-8.47202	-1.6098		10.3569	3.46671		-2.5075	-5.33625
		-6.15421	-3.18095		7.32201	7.27072		-0.432626	-3.2906
		-7.16976	2.49315		12.1819	2.25691		-0.713126	-1.54866
		-7.41242	8.23819		10.2365	-0.357176		-0.861352	-1.91195
		-2.0223	3.05342		-4.38514	0.717599		-1.26113	-1.12027
		0.638655	8.46931		8.2861	1.45145		-5.87041	-3.79363
		-9.60864	5.22629		1.55095	6.91817		-0.525055	-1.14917
		-7.78823	5.82898		11.6586	2.95063		0.891519	-6.02371
		-8.51754	2.09981		6.02269	5.22614		-2.01594	-5.61389
		-9.17819	-0.227952		9.70952	1.52647		-4.99078	-6.08946
		-6.9925	5.46895		10.9003	0.48877		1.56501	-4.70641
		-2.66256	1.13364		13.1877	0.781927		1.60427	-5.31742
		-6.53631	1.83763		5.3333	4.30732		2.65019	-9.35397
		-7.48383	1.64771		4.86017	1.32753		-5.05158	-2.91889
		-5.78302	1.88834		7.2977	-1.27549		-3.18545	-4.3517
		-7.91492	1.9692		0.864121	1.89534		1.26742	-9.53933
		-10.6069	1.53834		6.1752	7.06094		-0.922184	0.673988
		-3.42572	5.26071		9.21463	5.62978		-1.37657	-1.49103
		-3.93275	9.0237		5.65646	2.24589		0.411596	-5.13634
		-4.56192	1.2975		3.32493	-0.185083		2.42091	-5.63473
		-10.0473	1.32563		6.89778	3.39143		-3.11463	-4.94197
		-4.75885	4.77331		10.7877	0.381057		9.17249	-2.55155
		-11.8849	2.0049		14.5081	1.32472		1.52049	-5.88783
		-5.94296	-1.00983		8.95774	7.56482		-0.790519	-6.69288
		6.08102	-9.87428		13.1713	4.73692		1.70689	-7.11614
		-9.10257	3.95211		10.4073	4.36048		-0.70766	-8.82666
		-6.12672	0.278128		0.802532	0.986709		-2.57473	-4.08379
		-5.92006	0.491581		4.0208	0.686474		-3.88918	0.111215
		-6.95364	3.4557		12.3741	-0.186094		4.1811	9.57786
		-0.871216	2.56617		8.05763	-2.35073		-1.17584	-3.01467
		0.341986	4.98978		0.441155	-0.324818		6.07421	-6.65426
		-7.60662	-5.43735		12.1124	-2.65286		-2.64598	-0.323066
		-7.39724	5.66112		0.237823	0.886417		-5.22225	-5.90607
		2.81103	-3.39069		5.14385	5.71205		-1.7936	-8.31441
		-7.61515	-5.64873		1.22782	1.08466		-2.36137	-0.772691
		-7.63285	-0.72744		12.5927	0.593985		2.56588	-6.65745
		-3.03126	9.52291		12.0138	0.0684531		-0.691791	-7.88785
		-4.5492	2.3077		9.99883	3.73609		2.94484	-9.12754
		-6.94406	0.754235		9.33299	6.10213		-0.11208	-1.89937
		-12.4115	3.88417		3.75967	0.908136		-6.75253	-9.98582
		-4.88883	1.31349		8.62701	-2.7886		-1.54731	-8.56318
		-11.222	-0.396761		2.96752	0.490563		1.94674	-6.52765
		-14.3541	-1.90311		12.89	4.9351		12.5523	7.3759
		-5.19712	1.40129		7.50709	1.81537		0.88024	-7.55677
		-10.027	2.17721		11.0132	0.187865		-0.438016	-6.70137
		-1.30281	-1.68902		10.8155	2.35093		-0.911416	-3.23627
		-11.7936	4.07393		11.3436	1.57687		2.18564	-5.14484
		-5.70285	0.187995		5.50844	6.5392		-3.64624	0.649895
		-3.83345	2.58863		11.3134	5.92355		1.15183	-6.54233
		-9.56222	5.28921		7.27854	5.92884		-0.344392	-5.81407
		-7.65967	0.304051		4.40454	1.73723		-1.60539	-5.56834
		-7.67423	-0.434333		5.1568	5.65573		-0.438859	-6.35532
		-5.48676	-0.319655		2.13567	-1.84021		-2.4838	-0.146587
		-10.5381	0.961849		8.62066	-2.17909		-1.37011	-9.70535
		-10.4214	-6.64795		11.1381	4.09468		0.585958	-10.4085
		0.354587	5.31857		12.8707	0.519823		-2.78609	-6.98936
		-8.03764	-6.51457		9.96992	-2.3602		-1.40496	-9.90211
		-5.10207	-0.154261		5.91578	6.69706		8.19139	-4.55181
		-6.47882	-1.59602		-0.339461	0.578798		-4.20606	0.762114
		-5.94148	-2.07308		3.40006	0.764947		0.269685	-6.43267
		-7.91136	1.66184		10.4576	5.93739		-0.566398	-6.951
		3.81735	5.12072		2.76565	7.70107		-2.2031	-2.45869
		-11.6264	-1.02815		8.93975	7.1021		-2.43645	-6.27377
		-7.36989	0.381016		8.46082	-1.6518		-2.63344	-4.4786
		1.85025	0.824717		10.7667	-4.0592		-0.236257	-4.75534
		-4.82344	-0.512626		12.9007	0.216704		-3.16408	0.562566
		-10.1473	4.20205		12.5566	2.91554		-4.13792	-8.14683
		-10.609	1.45991		4.52581	-0.755196		2.19164	-7.29053
		-5.23818	-0.77499		2.26066	2.22233		-1.16598	-1.9222
		-7.00833	0.804709		14.0149	3.09124		-0.598142	-7.94214
		-1.24577	2.03622		10.1611	0.0539359		3.88186	-4.75567
		-13.7782	1.4047		2.70616	5.36931		-4.04599	-0.697818
		-9.62889	5.22806		8.93629	1.08738		-1.88088	-2.70586
		-9.17541	3.1808		3.02246	1.11036		2.72263	-7.29057
		-8.69449	1.23914		7.1961	6.47126		1.13375	-5.02681
		-9.39537	-1.89036		4.91237	0.211098		-4.35865	0.624109
		-6.05749	-0.471374		4.73952	-0.793164		-5.89173	-7.67122
		1.71884	-2.64284		4.07482	0.363913		-4.4145	-5.19641
		0.560292	4.40096		11.2962	6.0337		-2.58806	-0.0453718
		-7.59517	-2.12205		7.00714	4.66173		-2.97992	0.409398
		-8.45552	3.00949		8.93756	-1.91243		-4.15668	-1.1838
		-5.92113	-0.767344		6.03214	1.41637		-4.00393	-9.86285
		-6.66076	-2.2037		13.7601	2.03051		-3.41926	-3.55664
		-9.32481	1.32137		10.9941	2.9832		-0.932668	-9.38587
		-6.10909	-0.0387834		9.17944	0.930479		0.805023	6.58441
		-6.66233	5.91669		11.8676	-0.817023		-1.53467	-1.044
		-4.61271	0.711997		5.30856	0.371852		2.46066	-5.94749
		-9.23832	3.77805		12.7293	5.17541		1.8426	-7.25426
		-4.80074	5.95455		11.7726	1.83691		-2.25923	-6.51343
		1.1135	0.698272		9.40351	0.275914		-0.268146	-5.34296
		-6.61461	-1.42854		2.87699	0.512067		1.75962	-7.35572
		1.54997	3.81675		0.895024	1.10166		1.04193	-11.4537
		-4.67957	1.20505		11.6426	4.80248		-3.43829	-6.62426
		-8.63377	-0.812081		7.42276	1.44213		-2.73954	-6.08053
		-4.74527	0.67537		14.518	2.59128		-1.74657	-10.6093
		-4.75654	0.0923984		12.4172	5.90031		-2.01908	-3.69294
		-1.85279	2.10342		6.52948	5.8722		-0.289841	-9.93033
		-10.2208	2.76538		12.4107	1.85361		-2.26877	-7.55692
		-3.61314	1.8426		9.65833	1.47365		-3.80584	-5.50814
		-4.11557	0.839875		12.9622	2.67562		3.66634	-6.31839
		-0.873181	2.29047		6.56903	4.21384		-6.35826	-6.51583
		-7.80773	-3.66232		10.6557	0.624473		-3.39574	-7.25603
		-10.5062	0.828335		11.5842	2.59088		-2.37673	-6.06703
		-4.73034	0.128188		9.70643	5.96552		-0.491377	-11.8171
		-9.52561	-5.06307		9.00763	5.90844		-1.96225	-2.38678
		-5.48475	0.207337		-4.07877	7.50612		-0.220572	-7.65733
		-8.2831	1.60243		12.7112	6.44674		-1.64787	-5.85682
		-1.58312	2.04543		9.97524	0.039432		8.71249	6.31893
		-6.08164	-1.21581		9.48715	2.8513		3.35091	-4.85202
		-11.5664	2.61876		6.81652	5.0455		2.81984	-9.51151
		-6.70228	-2.25544		8.76722	5.79745		-1.10656	-10.3719
		-7.81486	2.04324		12.326	1.69068		2.1732	-9.61659
		-9.37886	2.07433		8.72751	3.65967		5.16785	7.12919
		-5.97328	1.28152		10.6253	-2.41964		-1.34146	-1.17703
		-3.51804	1.61603		8.5673	-0.450963		-1.99425	0.434241
		-6.5106	-2.33749		10.5145	1.21409		-2.00147	-5.17842
		-1.07074	2.24804		9.75862	4.76265		-2.79792	-6.15205
		0.274304	2.46283		4.51946	2.7806		-4.77044	-3.40708
		2.77349	-4.44291		5.76665	0.538542		-1.34517	-1.98547
		-3.34306	3.02291		5.02267	0.718291		0.0178071	-0.621258
		-12.2205	0.47948		-4.66462	-0.83843		-0.885555	-8.14805
		-7.67115	-2.20304		5.59099	1.24109		-3.26627	-3.97851
		1.33529	0.793008		7.40552	2.65179		-0.358108	0.0594036
		-4.07603	-1.66977		4.34657	-0.831741		-0.731743	-4.17701
		-8.40208	-4.80799		9.53037	2.89999		-5.7837	-7.45214
		-9.35627	6.91189		3.88027	0.710834		2.39053	-6.5081
		-2.33159	-0.0951564		9.89941	1.2701		-3.714	-1.58231
		-9.01828	-3.14359		10.7051	0.0510292		-0.406686	-0.171871
		-13.7063	1.30648		7.03596	-1.98272		-3.80638	-4.7369
		-7.22574	2.36845		11.0739	4.42477		2.16795	-4.86915
		-7.82958	-0.111612		9.47121	0.220938		-2.52096	-4.77087
		-5.5184	-2.57062		9.69953	2.82384		7.24372	-3.34831
		-8.39895	-1.76384		12.8111	1.58828		-4.05209	0.2527
		-7.21113	0.813184		8.98959	6.44022		-2.38514	-0.218858
		-5.95553	1.7958		3.72529	-0.281712		-0.815562	-6.73189
		-5.83562	10.5434		10.5157	5.80067		-0.975904	0.362203
		-5.33573	4.79099		8.8345	0.415769		-2.86112	-2.01272
		-6.29333	0.865044		6.38871	2.81233		3.04665	-7.322
		-6.33763	-2.14534		9.27088	3.42623		0.656277	-5.65027
		-1.22861	2.73339		10.6262	0.0371716		0.198577	-9.69033
		-1.93823	6.76162		0.0771197	6.16177		-0.606626	0.480882
		-2.20205	4.84729		2.10204	3.10539		-3.78256	0.635508
		-6.60954	-1.15668		9.34997	2.94775		2.03868	-5.24749
		0.918592	4.26767		6.39707	3.28789		-0.81648	-6.54041
		-10.4173	6.74317		10.915	0.0684328		-1.17365	-9.13888
		-11.2825	-4.53889		10.0582	3.35594		-2.08353	-4.55541
		0.294267	9.49591		8.63949	1.63129		-3.28313	-2.56357
		-6.42054	-2.67377		10.9778	-0.382266		-1.33384	-3.96813
		-8.32446	-9.10471		8.06319	8.9615		-2.01389	-6.36963
		-10.127	2.63246		2.28125	-1.89896		5.20867	7.53505
		-9.49676	-5.91103		8.94295	1.79697		0.213142	-6.34852
		-11.1766	-1.77275		11.3625	4.32802		-4.68892	-7.26162
		-9.15611	3.89569		9.42258	2.44392		-6.7257	-10.5054
		-6.00955	3.24346		3.06633	7.08813		0.0970278	-9.09133
		-6.54091	0.978337		11.4728	-1.59587		-1.10105	-4.11069
		-12.0736	1.87079		13.0014	-1.15116		-2.56038	-2.04275
		-3.53465	1.72336		13.7189	4.09029		1.35668	-7.1534
		-5.16718	0.217316		-1.67422	-2.2438		-2.77893	0.443139
		-2.50892	1.40325		9.5614	6.84779		-0.0781156	-3.41635
		-6.81935	-0.633368		9.88743	-2.05196		0.169665	-7.75436
		-8.26443	-1.89678		8.56657	4.59786		1.14859	-7.51191
		-4.72351	-0.0976516		2.37928	1.74048		6.73376	-2.21419
		-10.8358	1.19368		12.8271	0.900813		-1.84027	-7.94747
		-8.13833	1.79416		12.0282	-1.72007		2.37125	-9.05434
		-5.17716	1.8431		11.217	1.16365		0.283044	-5.34293
		-11.4723	1.19581		1.83623	3.91366		5.40058	9.41559
		-5.75908	1.33693		6.20523	2.04743		-5.54378	-6.54606
		-10.3733	-6.53034		3.71317	0.898186		0.693005	-6.10574
		-6.22032	-1.55121		11.8249	5.31713		-3.97611	-0.0215503
		-7.30338	-0.755335		7.82736	1.65358		-2.09985	-6.52707
		-6.32977	5.06204		10.9769	2.68348		-1.38261	-9.56536
		-5.53013	-1.2199		3.21267	7.80003		-4.07454	-6.35775
		-6.24014	-1.32392		12.1409	-0.125144		-2.94802	-0.587361
		1.3085	3.71633		7.86983	8.4624		8.91279	7.98805
		-0.459217	7.99783		7.21229	-2.58312		-2.88192	0.659483
		-6.96963	8.58028		12.0466	-1.099		-5.36508	-4.09083
		-2.25487	4.37504		2.48544	1.1237		-3.87384	-5.26992
		-7.17062	5.12719		7.27457	-1.89638		-6.91977	-9.21317
		-9.10149	3.59466		10.4951	1.07034		3.02877	-9.42177
		-6.76959	3.04121		1.84257	0.988983		-3.80637	-6.26723
		-7.64512	2.87913		4.95498	2.70182		-3.10197	-0.572786
		-6.1841	-2.19496		12.4862	1.32086		0.464638	-10.0226
		-4.52748	0.493249		5.97448	1.68553		-3.2359	-4.70821
		-4.97872	-5.89668		10.9302	1.37772		-0.314384	-0.545503
		-6.87186	-6.8779		14.2268	2.83889		0.925009	-6.56506
		2.31398	-3.75244		6.11078	1.72856		-2.59217	-3.063
		2.22892	2.01856		9.44617	1.13146		-9.20149	-7.84929
		-0.522676	5.74139		13.4338	0.61915		9.88503	8.14082
		-7.02699	-3.08016		11.3874	-3.11665		-3.54502	-6.94157
		-12.8482	-5.59632		2.64632	1.31797		-3.88999	-5.06361
		-3.41053	2.64754		14.2014	-0.18159		7.01194	-4.02264
		-10.8835	-3.96587		14.9252	1.23566		-0.605692	0.514723
		-10.8763	-3.96005		9.77394	4.9302		-5.58523	-9.28263
		-9.31303	-2.53726		11.0203	1.25621		-4.01591	-7.91103
		-8.89494	-4.70478		10.0477	0.059679		-2.3633	-2.14269
		-4.18873	2.3815		8.14471	3.51708		-2.62063	-7.0536
		-12.3813	3.85754		1.86641	1.54779		-2.63898	1.10379
		-8.55705	3.17324		12.0244	4.44665		7.39136	8.60547
		-4.42147	0.97418		9.42128	-0.170775		0.0381515	0.303412
		-6.26607	0.262096		9.32458	1.24547		-0.978772	-7.46917
		-9.93534	-7.15116		10.1271	5.12608		-2.67213	-7.35745
		-4.59825	-2.56494		4.63267	3.04104		4.96852	5.656
		-14.367	-1.88636		12.1566	4.68342		-4.11124	-0.223309
		-12.0603	-3.32062		-0.882041	1.49035		-5.44156	-4.01288
		-1.60774	1.21332		-0.761645	1.06094		-2.73504	-7.01267
		-1.84915	3.84919		13.1023	2.15949		-2.30938	-1.23875
		-4.72221	1.30288		9.22385	-1.70334		1.84607	-7.42802
		1.85244	7.87121		13.3496	5.56343		-1.06299	-5.07744
		2.00852	-4.48204		10.0301	3.51504		-5.28435	-4.62412
		-13.4474	-3.79939		6.35815	3.92351		-1.19767	-3.15597
		-4.5671	1.09561		10.6395	-0.147256		-4.07434	-6.57249
		6.99858	3.64223		6.07682	-1.65895		1.0283	-9.47201
		-9.46644	-0.777375		7.74933	2.20261		2.64798	-5.23663
		-8.02035	6.07878		4.62102	0.224418		-0.13014	-9.73819
		-9.07591	3.96937		10.7408	-0.58664		-6.15017	-10.2968
		-2.32623	7.70507		2.40849	2.21576		2.54949	-7.4184
		-6.49616	2.71535		3.88709	5.46846		4.23744	-6.41351
		-5.49531	-1.31282		11.5573	4.79293		3.09981	-8.80802
		-6.5251	0.11409		13.6247	2.04632		2.96056	-8.96482
		4.79445	-2.43488		9.09548	4.04438		-0.683531	-7.59008
		-2.79676	6.13244		10.4526	6.55382		-1.31175	-2.69681
		-5.45512	6.33166		6.63893	8.38645		-2.84421	-7.33117
		-2.4301	3.14095		13.9284	0.611824		-6.19093	-6.85724
		-6.04666	3.54475		11.8406	1.61889		-4.38296	-1.88131
		3.6759	-0.351442		8.12594	-2.22879		-0.287234	-5.28974
		-6.99058	-1.24356		10.6565	1.98384		-1.69515	-11.5361
		-4.08422	7.41946		8.61131	0.0914185		-3.05795	-7.31783
		0.79571	3.98852		10.5931	5.06041		-3.58464	-4.3155
		-11.271	7.06961		5.54113	6.4837		-0.279342	0.194135
		-5.43539	-0.735844		9.80617	-1.16767		1.10677	-5.95092
		-4.80611	0.256846		5.85071	-0.481013		-2.01338	-6.57942
		-0.159193	-5.73317		10.2828	0.612469		-10.536	-2.62209
		-6.68284	8.02633		7.94276	-1.57276		-6.56369	-7.88448
		-3.65915	0.593299		9.67557	3.34469		-0.93112	-4.28495
		-1.16134	2.54311		5.02476	-1.96835		3.39307	-10.1302
		-9.82526	0.608609		10.8544	5.6567		-2.12493	1.00232
		-4.47718	0.973462		4.38014	3.16012		0.418686	-8.45251
		-4.48372	5.97339		11.5629	1.06523		-3.42681	-4.86164
		-0.685889	2.66963		5.29505	0.525419		-2.31624	-6.65615
		-3.94537	5.72464		8.30251	0.691		-1.53043	-4.29843
		-5.75435	9.66149		13.5224	5.03434		4.92257	-5.66834
		-1.38263	2.34863		10.9855	0.261579		6.95397	5.50274
		-9.40395	3.55276		9.40443	2.09433		-3.03821	-3.46302
		-0.715628	7.9715		5.55828	3.11505		0.961005	-7.42872
		-11.8734	-7.45318		-3.01015	6.6761		2.63029	-8.09713
		-4.05002	3.21453		7.66512	4.48845		8.94531	3.44684
		-6.96966	-3.22901		-0.386746	1.30041		5.02004	2.97625
		-5.4378	5.68882		9.47483	5.14865		-0.47286	0.59508
		-4.33966	-1.06092		0.331903	0.106326		1.4586	-3.16872
		-1.91513	3.04628		5.38517	2.24012		-1.70171	-7.64151
		-7.61635	1.56286		8.17269	2.10006		-2.04245	-10.3203
		-5.27217	1.03248		12.8496	1.15668		1.54924	-8.36965
		4.226	-0.265498		13.1905	2.77255		-3.69961	0.233278
		-2.23187	5.04633		9.68211	4.85747		-1.59961	-4.16005
		-1.34003	2.502		10.8903	3.25414		-6.24841	-8.62462
		2.48438	4.8148		-2.89036	1.40631		-3.02829	-7.08076
		-1.51458	5.04259		9.1043	6.10789		-1.54862	0.33176
		-9.89747	0.970013		4.15259	2.51284		-1.91552	-6.11479
		-0.181361	-6.6825		9.97288	-2.12169		-2.81736	0.707222
		-1.92713	2.31858		9.35305	-1.37772		4.13029	-7.68508
		-1.03064	4.30693		7.44924	1.08212		2.0845	-6.50205
		-5.07423	4.6652		8.84209	0.604436		-3.12049	-3.72973
		-2.58374	2.41284		3.50147	-3.79592		-0.165321	-9.0898
		-3.10941	-5.61976		7.1393	0.163004		-3.14409	-4.44611
		5.94566	3.02783		11.3995	0.978668		2.70695	-4.51465
		-9.53292	-7.52988		5.64328	0.624139		-2.74421	-7.05919
		-4.50096	0.93085		-1.91539	0.4923		0.319932	-7.63115
		-7.05616	1.3901		10.312	2.50695		-7.17244	-5.20813
		-5.16119	-1.15527		5.21885	2.18812		0.00662344	0.959488
		-2.28801	4.83312		8.23368	1.82565		3.1041	6.47772
		-5.92618	0.952993		8.57676	6.03816		6.15589	-4.86958
		5.89174	-10.8251		9.33068	2.95309		-3.62773	-7.46014
		-3.95349	4.24297		6.8645	7.36133		-0.0791635	-7.905
		-4.8751	7.31283		3.78905	2.13395		6.87806	3.88531
		-13.7058	1.50821		2.14688	4.3435		-4.67998	-3.34387
		-3.80884	8.48221		9.31319	0.182833		-3.57478	-3.05775
		-3.01925	1.77776		8.48258	2.93573		2.44477	-6.82387
		6.22665	3.26839		8.59281	-2.08868		1.18017	-7.34915
		4.30559	3.18762		2.29259	-3.63355		-1.30628	-3.24091
		-0.662613	7.58841		3.52964	1.24119		-2.27513	-3.26023
		-6.10144	3.73784		11.2211	1.54818		1.97886	-4.78753
		-4.09203	7.65949		5.44243	0.270025		0.567512	-1.2388
		-6.11686	4.21826		4.67136	0.00236752		-4.03186	-9.89759
		-6.83054	-0.206982		11.99	3.04311		0.835547	-1.22372
		-6.97561	-4.09326		7.16174	3.00086		1.12698	-8.23635
		-2.87978	5.41071		3.67928	-1.50429		2.30979	-7.062
		-9.1786	3.80605		3.75282	7.75315		-1.63848	-8.67122
		0.132041	1.60692		7.09712	-0.688059		-0.262001	0.454371
		-5.43867	1.53078		1.04503	-3.10121		-1.55119	-4.355
		-3.64313	2.21535		7.62241	6.94328		2.22221	-5.40065
		3.17056	-0.681947		14.2519	2.612		-2.37117	-4.35327
		-7.79944	8.64016		12.697	6.29194		0.354958	-6.87742
		-3.06102	0.772548		10.5578	0.691264		-2.7505	-5.61127
		0.192972	3.52647		4.9941	2.59404		-0.126982	-8.84298
		-5.85058	3.33293		11.5528	4.09126		1.73661	-5.60567
		-3.68219	2.99266		12.801	5.65839		-3.29235	-5.22793
		-8.90021	-4.97706		0.366787	0.966758		-1.92696	-5.74955
		-5.74291	3.60987		7.1017	-1.91193		3.04429	-6.78927
		-10.834	6.21858		8.90412	-1.18629		-1.965	-5.36198
		-1.36883	1.19574		7.18995	3.78878		-3.23512	-1.91593
		-8.9229	1.65046		12.0396	-0.536789		-0.289023	-2.52666
		1.99646	-3.17101		6.72846	5.68739		-0.316293	-4.61012
		-6.67603	2.16218		3.42397	4.38663		-1.04548	-9.44559
		-10.3778	1.64518		13.3934	5.06129		0.249085	-7.49945
		-5.78874	5.47925		10.5466	2.51238		-3.01693	-2.5805
		-8.59446	0.00616477		10.6849	1.59472		-3.37165	-6.79151
		1.66671	4.94495		10.0643	5.72286		0.269535	-8.65964
		-6.47627	-1.50336		3.09646	2.51696		-3.09425	-1.90664
		-5.02871	0.488958		7.66899	3.90303		-2.35703	-7.16398
		6.01898	-4.70552		12.901	5.78514		-1.72366	-7.73896
		-6.7589	6.64574		11.268	-0.0885938		-0.211054	-8.60637
		5.80769	-10.7012		-0.134635	-0.738324		2.36022	-9.24962
		-3.4295	9.2822		10.8871	1.72753		-1.45322	-1.92155
		-9.33388	-9.80365		8.35889	2.86256		0.119159	-1.02896
		-3.55999	6.24448		10.9291	2.23948		-3.21744	-0.647488
		-6.46997	-0.599322		5.96844	0.655132		-3.82175	-6.32421
		-4.68193	0.101644		4.22748	4.14842		4.5771	-4.93406
		-9.0957	-3.33532		10.951	0.581051		-5.61181	-8.80864
		-4.15698	3.60222		5.70299	-0.0425067		-3.63802	0.199885
		-10.1063	1.58224		11.3962	3.99653		-9.31995	-7.80436
		-10.0893	2.10717		7.87452	3.15154		-3.41387	-6.08674
		-2.25931	-6.51346		11.2037	-0.600499		14.1179	6.20506
		-5.35285	-1.31208		10.8477	2.58519		2.26952	-9.79682
		-9.40541	-0.438792		6.07655	1.94088		-1.97068	-6.74952
		-2.95931	9.55643		10.6037	2.40194		-6.15401	-4.23371
		-5.78325	5.50519		6.92055	1.05373		-2.00582	-7.45449
		-2.08896	1.98803		8.12506	3.31467		0.386562	-9.89467
		-2.9943	3.76489		5.57741	1.05437		-0.56396	-6.17657
		-5.6675	-1.90758		3.52745	0.953985		4.02063	3.84375
		-5.99097	7.43466		12.069	2.9199		-0.749758	-9.55898
		-1.11778	4.9248		0.664002	2.79261		-2.82674	-10.22
		-3.21286	4.73304		12.8651	1.45817		-3.75805	-4.86022
		-0.439061	5.7235		9.36125	6.42304		-0.619221	-4.94271
		-0.965311	7.63488		4.01269	7.89905		4.36547	3.497
		-2.90148	-0.777572		9.15734	0.912124		-0.30174	-5.93803
		-9.47554	-2.67066		10.0132	3.45122		1.93727	-7.64396
		-7.73526	-4.52574		8.62494	2.01222		-2.6203	-7.3744
		-12.8489	-5.59736		7.13151	3.82268		-0.688578	-4.63668
		-2.6145	1.06707		10.0217	0.188223		-4.18842	0.625454
		-0.0740845	4.67502		10.9295	-0.839685		0.581341	-10.1862
		-0.387758	6.4668		11.0057	6.48243		0.695898	-2.85009
		0.183833	6.58734		8.04396	5.39008		0.573898	-7.14814
		-5.66248	1.14692		2.03711	5.75644		-0.210764	-5.09879
		-5.44098	-0.179493		-0.925779	2.10713		-0.0907339	-7.41585
		-7.97182	-6.54794		10.9999	-2.13566		8.26791	7.4736
		0.439661	4.58154		4.03187	3.80241		-3.93422	0.136278
		-4.58138	4.67244		10.1253	0.0474807		-3.69418	-0.303559
		-3.66763	0.914334		12.678	4.62278		5.69723	9.79206
		-4.11862	5.32523		9.00685	2.11041		0.153278	-3.11499
		-5.93337	2.16063		14.5758	2.23434		2.69206	-7.42235
		-11.267	-1.73032		0.350069	-0.251955		-5.24185	-4.59741
		-10.3701	-6.59519		12.6643	0.149977		-9.4355	-7.67273
		-10.0728	3.30463		10.0364	4.27879		-0.452546	-7.98207
		-12.0247	4.27711		4.70327	0.148868		-1.13206	-5.70765
		3.25557	4.03156		12.4116	4.90737		5.20954	-5.87729
		-9.62589	1.23977		11.6152	1.60837		-2.82494	0.489321
		-5.92348	-0.00433097		8.92195	5.48779		-3.36463	-5.33847
		-4.67069	5.85296		6.60254	3.17951		-6.03416	-7.09941
		-1.73314	9.00617		-2.82404	6.19379		-4.08949	-7.05715
		-2.33995	1.91872		4.74034	2.62335		2.238	-6.31697
		-2.60415	5.68648		5.69468	0.911599		0.454497	-2.25097
		-9.33461	5.63291		-0.176177	0.756654		-2.12803	-10.5799
		-12.0425	-2.59557		3.99004	0.933964		-3.79605	-3.17708
		-0.462555	4.76421		14.03	5.46647		0.94099	-3.83294
		-0.51949	7.97467		3.11923	-5.02646		-4.23135	0.457606
		-12.4853	-4.97417		-0.232704	1.92662		-2.79591	-3.92761
		-0.462368	7.72706		12.2071	1.7031		-4.62143	-2.11615
		-7.67342	-4.56862		5.78131	1.7813		-7.0833	-6.9731
		-7.19832	-2.31753		8.18208	-0.302591		-0.150895	-10.6229
		-4.94156	-0.750367		2.40188	1.39459		0.160266	-1.24241
		-3.50672	1.387		4.36451	1.47241		2.65605	-6.96816
		-7.03688	2.40461		12.3164	5.36429		-0.276022	-10.9031
		-4.40663	1.34747		5.126	-0.400546		-4.46514	-9.4389
		2.06067	-3.21441		10.545	3.44844		-2.29307	-6.34856
		-11.7166	-1.2381		10.6511	0.589377		1.99476	-3.75513
		-2.12821	2.18507		3.85492	0.643491		2.70614	-3.48556
		-4.03949	2.06817		11.4339	4.15261		1.61258	-8.35084
		2.01499	-2.83785		10.1227	1.86051		-1.18323	-1.95553
		-9.23892	-9.64462		1.60212	2.18913		-2.78904	-0.88709
		3.41371	-1.07994		3.50206	0.499369		-2.94748	-8.49729
		-5.91555	-2.47683		10.1447	-1.03977		-4.12031	-5.28847
		-2.4655	2.45301		9.51707	1.2046		-2.81561	-6.50406
		-6.62122	-1.35961		0.326732	0.141207		-2.48041	-10.3143
		-3.83909	8.67331		0.704724	0.0795154		-3.7116	-3.22671
		-8.99578	-4.54834		12.0997	2.10296		2.16645	-6.38151
		0.648231	4.44528		-4.10005	1.4967		12.5901	-0.0620747
		-5.13513	3.24363		9.25431	3.35827		-4.54614	-8.58202
		-6.81661	-3.1824		9.23217	2.88619		-2.8295	-6.79908
		3.46131	-0.932481		1.62382	0.974238		-0.26936	-1.29983
		-4.98963	1.40693		5.84135	-1.08209		-2.62659	-3.58095
		-7.53141	4.43085		9.75008	3.03197		-0.553476	-10.5388
		-2.57411	1.51572		10.7045	-2.62127		10.383	-0.356939
		-7.81724	1.99609		5.45108	-0.0772821		-0.907906	-1.73411
		-4.49106	1.06429		0.880019	0.157229		-2.91963	-0.573882
		-10.0276	-4.05494		8.71628	4.34247		0.965305	-2.60606
		-7.16804	4.44079		7.82117	4.19123		-3.00915	-7.0927
		-8.5802	0.802053		2.49068	1.01958		-3.02046	-6.61022
		-7.4498	0.0388363		2.65814	1.89219		-1.25761	-1.6111
		-5.57046	5.32443		0.600535	1.48309		1.97793	-5.47972
		-9.86224	-7.06338		6.62018	4.51545		5.62164	-5.33212
		-6.94232	7.51887		9.03064	0.634028		-3.44697	2.82619
		-9.42285	4.92561		9.04204	0.826934		3.04654	-8.42047
		-1.13431	5.3265		8.45391	1.0949		2.01097	-7.80167
		1.40943	-4.98322		13.9083	5.21877		-3.76441	-5.14642
		-7.11266	-0.77101		6.36728	6.15314		-4.68294	-6.42599
		-5.98691	-0.520024		11.2205	1.3773		-2.58119	-0.18475
		-8.56885	-9.07133		10.8341	0.678672		-0.681666	-1.13075
		1.51244	8.90869		3.31789	1.38043		-0.701579	1.07047
		-7.88399	5.93295		7.13007	3.17559		4.36811	-7.37607
		-11.0704	-5.84847		9.9875	2.33986		-3.28058	-2.62551
		-9.6875	2.05671		10.1525	1.16895		-3.80715	-4.57554
		-10.4872	1.56555		7.54229	6.54005		-3.01783	-1.79545
		-7.71037	-1.05703		10.8921	3.51475		0.396458	-4.21484
		-4.59237	6.65519		6.1196	0.651864		0.503488	-9.39038
		-6.23957	-0.141834		-3.95156	-2.88312		2.25742	-8.46946
		-7.16705	0.101258		14.1906	2.87067		-2.82945	-0.306385
		-7.26086	1.56256		7.58309	5.18204		3.38918	-3.99823
		-4.39119	-1.87023		7.39822	1.75487		-2.20911	-7.31929
		-3.28003	8.89115		3.75457	1.11061		-3.70422	-11.3808
		-6.10424	4.41497		5.24661	0.0304766		-6.04026	-7.04059
		-0.108353	5.88976		3.46941	-0.587572		-2.35714	-6.25402
		0.0975582	7.63454		8.02116	-1.36337		-1.07604	-6.56672
		0.236682	6.81747		8.78961	-0.75435		-2.68413	-5.5675
		-2.29021	5.20907		7.93831	6.90883		0.0269022	-9.98068
		-5.36494	3.31856		12.3588	3.05828		-0.313258	-4.64705
		-11.086	-5.83253		6.88195	0.294329		-3.74826	-7.01297
		-4.64198	0.218485		13.349	5.15969		0.0650763	-10.9215
		-0.871653	3.78642		-0.597838	0.963943		-3.75675	-0.108251
		-0.879444	6.79834		10.6935	3.89884		-0.521503	10.7189
		-10.0413	-1.45862		11.7694	-0.0615195		-2.02899	-7.74095
		-4.77041	8.21636		8.81775	6.77513		-0.313546	-9.80365
		-11.9802	1.38994		12.6459	0.841069		-0.468364	0.63577
		-4.95136	-0.641786		8.23063	4.28982		-1.29231	0.611
		-9.31689	1.85145		11.4742	1.11635		-2.23571	-6.15099
		-7.14033	2.73375		12.0498	0.955166		-2.35182	-2.83579
		-8.66515	0.225843		11.5823	5.74718		-5.41514	-9.16014
		-2.05109	3.78107		3.68479	0.0181913		0.299792	-8.7252
		-5.82499	10.539		8.20416	4.49441		0.765974	-5.88047
		-3.9305	2.31398		7.3214	-2.80933		-4.04212	-6.83559
		-4.03679	4.3596		4.63977	3.32526		1.86001	-5.11047
		-7.56348	0.0120604		6.27343	-1.06748		-4.19733	-0.450792
		-4.28391	2.2202		2.61593	-0.93217		0.193455	-0.534113
		-11.1895	1.90218		5.1281	-0.398391		-1.03806	-11.2587
		-8.32676	-0.386849		10.9558	2.87708		-3.35124	-7.3325
		-6.52969	2.80808		9.69793	-0.553042		-2.2738	-7.4343
		-7.82243	0.571449		4.38935	6.51267		-2.31901	0.565609
		-5.80247	6.7494		10.6429	5.02649		-2.41456	-7.18042
		-5.57706	2.66104		5.71521	4.09603		0.233832	-1.08384
		-9.30713	-9.74973		3.7983	1.16712		-0.198691	0.529682
		2.40747	5.62303		0.756353	0.205836		0.372286	-4.37551
		-1.85554	6.14981		10.6208	-3.36277		-3.61253	-10.2732
		-1.08179	-8.13678		7.431	4.3248		-1.09323	-2.19499
		1.17786	-3.84158		10.5715	5.62608		-1.46453	-3.21218
		-2.49132	2.28188		0.559726	0.509003		-1.4168	0.241216
		-7.60438	-5.27351		10.4979	2.31699		-4.3583	-1.96362
		4.29585	-5.49221		7.23348	6.42906		2.03599	-2.02996
		-11.3634	-5.73905		13.3814	1.06295		-1.35748	-1.31045
		-7.67747	5.53626		12.807	6.25899		3.45102	-8.73866
		-1.74847	2.91763		-1.19867	0.522598		-1.27226	-3.01322
		-8.63865	2.19347		2.8229	3.22982		-2.78304	-11.2996
		-4.2433	2.9873		9.70047	-0.958197		2.37487	-5.39563
		-5.78015	2.77065		8.57219	8.60716		5.00503	-6.90419
		-4.90202	4.86229		10.8071	0.239999		1.37715	-5.49199
		-3.50376	-3.53213		6.30106	0.241469		-5.92997	-8.41536
		-5.38346	0.838667		10.4164	0.342784		-1.04672	-1.94042
		-6.44506	-12.4573		8.03664	7.4075		-0.478671	-2.87408
		-4.0453	1.70947		10.2677	0.961142		-0.280162	-7.87689
		-9.66384	-3.15718		8.45677	5.67337		-1.50548	-9.63284
		-4.5542	0.893687		6.79926	8.41955		-4.78091	-2.03733
		-8.6889	6.14016		11.3397	-2.4074		0.116313	-6.06792
		-6.90104	6.48174		10.4194	-1.67114		-0.105703	0.011571
		-4.15717	1.68569		8.03066	2.079		-3.91012	-1.33314
		6.21487	3.40051		8.1512	4.97698		-5.38182	-3.1822
		-2.30666	6.94717		10.187	0.138518		-2.07106	-9.30226
		0.283887	0.984187		11.0106	-0.0299053		0.951719	-11.6284
		-10.3858	-2.68061		11.9152	2.09174		-2.92506	-4.03839
		-1.62217	1.79215		10.7368	3.00139		-2.98717	0.248162
		-5.58393	-1.53956		-2.50932	1.71618		-1.77856	-11.0789
		0.897057	4.34828		0.773751	2.12632		-5.58474	-7.39425
		-2.73271	2.55008		9.69004	1.84935		2.99876	-5.01758
		-8.85648	1.9715		9.08916	0.286935		-3.37854	-0.655953
		-9.26596	3.99651		5.56804	7.16677		6.65513	3.27359
		-9.88011	-3.7548		6.91529	1.59853		-1.80433	-1.52581
		-3.05305	9.36009		12.5601	7.0188		-2.35063	-6.44843
		4.4538	4.04191		0.986113	0.988929		2.11056	-9.70335
		3.12173	3.96729		8.71989	1.5984		0.523369	-9.76041
		-2.1402	1.00253		13.1416	-0.770176		2.6887	-8.79702
		1.82378	6.68473		10.6728	0.874249		-1.11796	0.377929
		-3.23302	6.38933		9.3538	-0.528336		2.34644	-8.68462
		-2.94488	9.60092		8.39712	2.43294		-4.4797	-7.24182
		-10.0711	3.49103		10.9293	2.56585		-3.49754	-4.84395
		-6.12279	3.67703		11.3603	4.43356		0.303538	-9.47988
		-8.03487	-2.21363		4.25441	3.13757		-3.94614	-5.49106
		-9.87023	-0.992189		9.81538	0.409989		3.90982	5.41388
		-4.50551	6.62319		7.93589	5.97503		-8.19615	-6.61604
		-10.1475	2.74684		10.5669	6.30307		-4.12978	-6.74915
		-10.2413	1.48161		6.43475	-0.860241		-0.124454	-3.20405
		-5.49795	-1.05332		10.7258	6.7088		-5.98315	-7.97447
		-5.75065	-2.13911		8.49208	0.0355679		-1.58599	-7.49762
		-10.3673	-6.64242		11.213	6.84098		3.56208	-8.41897
		-7.00919	4.87326		11.2404	2.95254		1.70131	-4.65529
		-8.42141	0.223786		10.8751	1.51176		-0.273885	-7.87751
		-13.0016	-3.30775		8.7404	0.602119		-3.16986	-6.91691
		-8.04774	-3.2523		12.4509	2.464		-0.670923	-8.16376
		-7.75574	0.0937318		-1.81616	1.81064		7.98222	7.70594
		3.25544	4.58907		11.8348	0.963001		-1.31956	-6.26396
		-10.8174	-3.98322		9.10288	6.89653		4.73524	-6.74587
		-4.95491	-0.333964		0.56899	2.00452		-4.16818	-5.04629
		0.00346336	3.70358		3.57846	4.29455		-1.22353	-6.36579
		-13.3034	5.20367		-0.0562816	2.70964		-6.17389	-9.59732
		-12.1258	4.33642		10.8205	-2.32992		-5.91198	-7.06979
		-10.513	4.08795		11.4976	1.42124		-2.20315	-2.45858
		-7.87656	2.96019		3.68174	1.30692		-1.50455	-3.33316
		-9.08299	3.80188		12.4845	4.74267		-2.1152	-2.7019
		-9.48594	-0.0213577		9.74872	3.81823		-3.56694	-5.07165
		-1.16755	4.79361		8.158	3.58678		3.88321	-2.7288
		-5.96769	-2.75839		0.331111	-0.339414		2.99615	-9.1877
		-9.06684	-0.109797		11.2638	3.58491		-0.786529	-5.49516
		-1.97642	3.21355		10.6988	-1.8272		-1.9892	-6.72465
		1.5981	0.103574		3.46479	1.05352		-1.73866	-8.25831
		-0.119334	1.17829		8.06929	2.11105		-2.67812	-6.25223
		-4.63705	0.251555		12.425	1.70185		4.90319	9.02721
		-0.401664	7.57454		10.6534	5.62739		-0.619116	-5.78349
		-0.436144	4.90902		14.4008	3.54988		-0.633744	-3.08479
		-5.84914	0.0449859		5.86461	0.753834		8.98857	8.39189
		5.92276	-10.6528		11.0258	6.84208		0.187638	-7.14699
		-2.77637	4.05856		11.6346	2.45897		2.24709	-5.43902
		-2.74011	9.63601		12.3595	3.6292		-3.41698	-2.80602
		1.55089	1.49899		7.10372	0.752166		4.16114	-7.66237
		-0.903814	5.91846		4.33201	1.03153		-1.92094	-3.80751
		2.54943	-3.44233		13.5294	-1.06137		-1.40995	-6.37266
		-14.3916	-1.80792		11.2535	4.81279		-3.02969	-6.97138
		-4.70247	-0.197064		3.72147	1.17813		0.933927	-8.63724
		-3.3468	1.64824		14.2523	0.393193		3.73377	-4.5583
		-2.16637	2.61868		4.95058	3.29402		-0.0747251	-11.2124
		-9.2572	-4.06081		9.68844	3.71538		-4.90433	-2.8023
		-3.36952	4.85156		9.02908	3.06589		3.67444	-4.88399
		0.30892	5.21054		11.4375	-0.14806		-4.22388	-6.13684
		-6.53515	-3.60409		8.06367	4.01357		-0.609774	-10.4598
		-7.63838	-0.183299		6.25335	6.1881		-2.49723	0.129342
		0.822071	5.66742		5.9809	3.45265		-1.13551	-11.2467
		-4.80722	0.690689		8.62454	-0.844592		1.11732	-7.43782
		-0.843615	6.09327		12.8369	3.52863		-3.75832	0.14739
		-4.53824	3.49684		12.1867	6.23068		2.79185	-9.46065
		-2.99933	1.89616		11.321	2.26019		-4.99038	-4.59635
		-7.39083	-1.00478		10.1002	2.41141		-4.72493	-2.35688
		-2.61024	7.50631		12.3422	0.799844		1.91608	-2.85309
		-4.68232	-9.37082		7.16858	4.26649		-4.06512	0.834707
		-10.8178	4.37349		6.06229	6.19616		-0.00365321	-7.27351
		-3.75604	1.88756		8.27306	0.90228		0.225238	-8.5883
		-9.67009	5.20505		6.04085	7.90779		1.71672	-7.88652
		-8.36611	2.9116		11.4187	-0.189323		2.28187	-7.26822
		-5.97589	0.148392		5.77473	1.16238		0.174434	-6.94156
		-10.1227	2.42598		-4.38401	0.71762		-3.17131	-1.2211
		-11.0592	2.58061		12.4809	-0.38706		-4.37256	-4.34826
		-7.12914	-1.958		11.2322	-0.625901		0.0695982	-2.43904
		-13.4789	1.44434		12.9135	5.80981		-0.317223	-6.28834
		-8.74535	1.64341		12.6014	5.9325		1.49891	-7.32883
		-6.14258	4.41073		7.46462	2.35513		-0.527543	-2.03875
		-3.72093	6.54707		8.01297	2.15689		-6.75828	-7.65098
		-7.67899	1.71645		9.1111	1.29437		-0.0831161	-2.72961
		-14.3626	-1.88705		9.12542	3.33725		-0.331713	-1.61858
		-7.88822	-5.74052		13.9001	4.05281		-0.695904	5.27131
		-3.68101	1.76112		1.23866	-1.0828		0.843736	-4.04322
		-3.04502	1.10264		11.5126	-0.219093		-3.69266	-6.42482
		-7.18658	-3.99954		14.5122	4.35128		-3.70901	-4.66621
		-4.93743	-0.0169543		3.56318	1.16082		1.16751	-6.71654
		-6.20425	2.03226		10.5994	0.463881		-2.181	-12.1048
		-4.69603	6.3098		7.99869	-2.35864		-2.76762	-2.25223
		-5.08631	-0.239977		9.88289	5.1664		0.138183	-4.01137
		-2.61852	5.46938		10.6076	3.18274		-0.0619834	-5.20167
		-11.1261	3.1005		7.90317	0.402054		0.598865	-5.46072
		-4.06662	5.42619		9.04524	2.78852		-4.11463	-5.44477
		-4.88379	2.11575		9.62542	7.25725		-3.83318	-5.08854
		-5.43738	2.71522		6.54932	3.2426		-2.55724	-8.01261
		-4.58047	1.53365		10.6967	-1.16961		2.68989	-4.17034
		-1.83766	6.76434		12.971	4.76277		10.2449	8.66809
		-9.33988	-9.79541		6.10129	2.23658		-4.28665	-2.92419
		-6.2978	-0.0781586		9.58635	6.91488		-2.24518	-10.6427
		-3.31569	2.76508		12.0525	1.05602		-2.91893	-2.83308
		-4.17053	7.20137		8.51569	3.37802		-2.42209	-6.47882
		-0.970413	6.34454		2.83065	1.25444		-2.2592	-6.51353
		-9.92397	-3.93611		3.92231	0.253933		-5.79495	-8.35359
		0.637847	3.86763		7.90341	1.24879		-6.05456	-3.70651
		-6.78724	8.37912		7.70753	-0.295857		-0.48519	-6.12399
		-10.4985	0.226287		10.5708	8.18609		-0.584103	-6.76633
		-0.634805	7.34145		14.2306	0.702601		0.394257	-9.17286
		-6.94211	-4.13139		9.65107	-0.737246		-1.22018	-9.81528
		-12.196	5.68287		8.19161	-0.717069		-0.568246	-2.37443
		-8.06786	4.42549		12.9283	2.89062		-0.0384598	0.148161
		-2.81386	1.90115		9.1028	6.93959		-4.31622	-0.152825
		-7.17398	0.106323		3.66357	1.17005		-1.49262	-1.85628
		-13.7187	1.27804		13.6744	3.44965		-3.69706	-0.41062
		-10.0867	2.53627		9.19412	4.88129		13.3908	4.63885
		-9.06477	3.54571		8.13549	1.56117		-3.12122	-0.604284
		-8.19099	2.70481		0.517196	-0.340968		1.4955	-8.17785
		-11.7157	-1.31563		12.1362	0.149099		-3.90449	0.0488499
		-6.12077	2.16333		9.51509	0.935862		-0.403346	0.0898957
		-7.91071	2.73708		7.50967	6.35059		-0.0670433	-9.76408
		-10.332	1.12808		3.85714	3.86498		-0.9165	-1.94711
		-9.58352	-0.227248		-1.55421	0.0918205		-3.74936	0.473161
		-5.53873	1.00829		4.51443	0.0469733		-0.168347	0.590623
		-5.07075	3.54838		7.37416	1.15667		-4.05118	0.607372
		-0.40874	2.18178		3.24917	2.05848		-5.66378	-7.60804
		-7.93795	-2.19023		12.0742	6.90037		-4.41356	-2.07206
		-0.794022	0.94626		10.678	3.71771		0.124024	-3.56219
		-8.43489	2.20925		3.18556	2.77851		-0.432192	-0.0396771
		-6.14638	4.49603		9.44589	3.61393		-1.63733	-1.10294
		-9.76626	1.05053		3.67025	4.55399		0.955555	-5.73057
		-2.92093	9.57537		2.90675	1.61279		-6.49171	-7.21895
		-2.27383	3.11332		7.10225	1.68421		-0.765155	-6.92507
		-5.0081	4.10022		9.98071	5.00077		-2.49126	-11.3334
		4.16948	0.145711		3.62421	0.552604		5.44828	3.1376
		-8.31791	-1.91956		5.6055	4.60281		-3.37233	-0.45562
		2.21822	0.38252		11.5802	-1.00308		-2.03735	-5.76985
		-4.87983	5.62644		1.26099	5.15669		-0.270336	-2.10372
		-0.610624	10.1559		12.3814	6.85806		-4.18391	-9.88109
		-5.7142	-0.868955		12.8993	3.01462		9.36925	-2.27291
		-5.25149	0.379144		4.03032	4.7961		-3.32566	-0.774155
		-6.36335	1.77774		10.6333	3.65043		-2.28668	-2.40102
		-3.67915	4.45922		7.74204	5.79384		-5.22484	-5.62079
		-3.17581	3.10659		12.0082	3.57957		-1.94058	-1.04646
		-0.611969	5.94717		5.62499	1.28405		-0.83653	-1.78299
		-9.89683	-6.16672		10.1672	7.69762		3.62898	-3.52855
		-3.19387	10.9574		6.64997	3.05206		5.23429	3.3089
		3.79844	-0.0473112		10.2338	1.05252		-6.65096	-7.33082
		9.22774	-0.581612		10.5829	4.35019		3.14623	-5.04131
		-4.63061	10.0578		11.6569	0.178524		-0.00993301	-6.17238
		-0.650274	5.31862		6.2223	3.01457		2.81669	-10.3438
		-2.19498	3.25025		4.92345	4.2234		-3.46557	-5.23322
		2.86334	-4.10762		7.82903	2.78146		-0.251025	-4.89448
		-10.3281	-4.07318		12.3757	-0.657277		-4.3908	-0.323714
		1.1606	-5.89531		8.0157	0.357676		1.54825	-7.06104
		-10.1063	0.00553137		12.8879	3.9453		-0.08137	-8.93457
		-3.46976	2.89305		9.14193	7.30026		0.414907	-11.2861
		2.6535	-2.97599		12.675	2.46217		-1.15184	-9.20135
		0.911466	4.38907		11.4018	5.17706		-2.16478	-7.22376
		2.46752	2.37913		13.0835	4.90647		0.263566	-8.34825
		-13.4108	-3.79515		8.72683	1.43117		2.45789	-4.69865
		-7.055	9.50188		11.199	-0.346912		-3.15961	-0.757927
		0.157505	6.56068		-0.805592	-4.05225		-5.69153	-8.28959
		-5.12812	0.0466941		10.8718	-1.08846		-0.783935	-5.60645
		-7.43786	-1.47952		12.3345	1.60819		0.612786	-11.5504
		-1.48204	-1.46067		1.23996	2.13385		-3.48823	-2.87928
		-2.39775	2.24188		9.20477	8.07936		-7.76804	1.87093
		-4.63373	3.95256		3.40098	1.07625		2.57269	-8.26224
		-9.54082	1.78755		8.26404	5.22337		-3.6575	-6.34485
		-4.53277	-1.7965		8.77355	6.52996		2.55928	-9.47686
		-8.64691	2.66975		4.66532	0.198433		-3.90695	-3.0186
		-8.24969	1.91367		8.75375	0.614159		6.68908	7.34953
		-12.194	1.76179		10.8674	-3.03581		-4.38264	-9.87475
		-12.1926	4.15312		12.6485	1.87822		6.79008	7.48952
		-3.9867	1.16538		13.0517	-0.280438		-1.2977	-4.70602
		-5.51307	7.70297		13.9796	-0.0530408		-0.200384	1.93163
		-5.72493	3.21458		6.39713	2.09501		-2.65	-6.072
		-7.73116	0.517134		7.6971	1.61107		2.67921	-4.20257
		-6.96726	-4.09		7.84841	-0.720672		-3.17825	-10.7845
		-4.88922	4.12382		11.1214	0.966558		-0.787422	-3.53683
		0.280272	9.72758		12.0095	6.72537		-0.209353	-6.49033
		-3.1304	-2.7559		-5.73812	-3.37713		-1.71708	-5.06752
		-4.496	2.46722		12.7596	3.28142		-3.55372	-7.66907
		-2.96319	0.904488		4.1872	1.08619		0.262528	-3.02501
		-4.05303	1.12236		8.1241	8.19373		-2.96017	-1.2705
		-12.3528	2.25982		12.9387	0.34785		-1.63174	-6.79926
		-5.05788	8.14374		12.0545	3.50676		-4.02958	0.620333
		-10.3554	-0.866052		13.891	2.91371		2.77634	-8.88337
		-4.92062	8.33251		6.10906	0.149595		-2.36104	-6.52309
		-3.10638	5.55519		11.7943	-0.560142		-0.613892	-11.144
		-6.13786	3.73337		2.47547	3.3037		13.3685	6.05403
		-4.20962	-11.2847		10.5577	0.142456		-5.3944	-5.10053
		-5.44222	1.622		1.19999	1.24073		1.09046	-2.48218
		-8.53371	4.18681		10.881	8.10073		3.14493	-4.29078
		-3.92761	1.54816		-3.39821	3.71485		-0.165343	-0.656589
		-4.6756	0.0339279		12.3845	5.39515		4.90956	8.38273
		-0.200255	5.34188		9.05814	5.59522		-4.10196	-5.77008
		-10.5555	-3.93874		11.2462	4.7252		-1.98196	-1.13434
		-2.312	6.13549		6.22698	7.57027		-2.27905	-1.54278
		-4.84331	1.29526		8.65742	-2.22916		1.41168	-8.14689
		-9.54277	-7.52379		1.48907	-2.43798		4.33589	-4.60559
		-2.0057	5.04045		13.0321	3.50023		-1.04041	-8.36393
		-7.0588	5.28662		4.16659	-0.687526		-2.34182	0.572973
		-7.13302	2.26764		12.4289	6.15812		-2.3368	-4.47917
		-7.65672	-1.09446		7.87578	1.36939		-1.29712	-3.84184
		4.70476	-2.37526		1.83545	2.66699		-3.7137	0.193905
		-6.31289	3.5228		14.0471	2.53601		-3.83897	-4.8195
		-4.07489	7.76238		7.31366	-2.32486		-0.496323	-1.79235
		-6.62917	-0.88178		9.30127	2.04621		-1.18874	-2.86276
		0.362641	6.64752		5.51612	7.55561		-0.779528	-8.65254
		-1.81195	4.60296		6.08516	7.21597		-1.95082	-4.80185
		-6.92517	2.72507		5.43329	1.41923		-2.85636	-6.49771
		1.44463	4.73242		7.85734	4.28789		-2.59484	0.0089414
		-5.76077	3.50683		8.69828	4.89196		-2.95627	-7.47137
		-5.50296	-1.55934		-4.38398	0.717598		-2.36865	-6.17225
		-2.10938	3.25801		11.4712	3.59405		-2.20318	-2.45847
		5.88469	-10.8936		8.6219	5.75107		-2.79084	-1.85559
		-7.21553	8.81183		6.594	3.16588		0.0474719	3.29149
		-6.15447	0.297708		3.92119	0.943613		-3.32275	-0.988242
		-8.69641	3.09322		0.5214	1.1081		8.8288	-3.58955
		-9.57578	5.40201		7.83734	6.66953		-3.66587	-6.2085
		-8.60087	-5.30394		11.4803	3.23516		-2.45828	-6.6184
		-0.820258	7.45732		9.17836	-1.11485		-3.81555	-0.018958
		-9.73902	-0.320642		10.7171	3.02242		-3.36555	-0.374297
		-8.70026	0.113015		12.5363	5.34384		2.17776	-6.63149
		-4.43338	-9.95917		11.1424	-1.2726		-3.45181	0.300855
		-13.6775	0.567801		10.3435	1.44773		-4.08588	0.696007
		0.19405	6.43758		13.9023	2.37098		-5.13099	-6.48118
		-7.75328	-0.605117		7.77738	6.55288		1.37611	-8.24555
		6.8921	-6.78067		10.3194	5.47657		-2.31238	-6.75504
		-4.70991	3.81034		8.21631	1.35993		-2.68197	-1.94502
		-3.87334	6.25076		5.83779	6.18185		2.97506	-5.53444
		-9.62942	5.28827		12.752	-2.01642		-3.49048	0.110708
		-3.24732	10.7329		7.89488	0.302236		0.333025	-4.52971
		-2.62499	8.6753		5.85533	7.50502		-0.338054	-4.74192
		-9.75293	4.99269		10.1223	1.64963		0.221191	-4.59681
		-2.32032	6.24573		0.813255	1.22133		-3.13143	-7.64266
		-8.47571	8.08857		7.22066	4.86893		-4.06985	0.508497
		-12.049	-7.19284		3.72143	0.269655		-2.45792	-6.53512
		-2.14351	2.22781		13.3687	5.54377		0.382696	-9.49107
		5.96763	3.17807		-0.674685	1.54873		-0.468959	-3.65068
		-1.55954	1.91056		1.2266	-0.460495		-0.436954	-11.6143
		-3.98915	1.04828		7.97597	4.64633		-2.71123	-0.978263
		-10.7067	-4.04598		12.7486	5.17033		-2.80868	-2.08189
		-0.802537	7.46425		9.47742	5.0854		-3.95368	-10.2786
		-6.46869	-1.41816		9.35565	0.87792		-0.563717	0.244764
		-11.8583	-4.10485		8.68709	5.81853		-2.34154	-4.93137
		-6.24147	-2.01897		10.6421	-0.929186		5.92418	9.49723
		-5.38318	3.56104		12.4192	-0.131949		-1.32626	-4.38265
		-3.21185	2.18046		11.2944	4.14184		-2.46051	-6.39117
		-10.2391	-1.59204		10.5695	3.89794		-4.27768	-5.20597
		0.380437	10.711		12.9953	4.72067		-7.07211	-8.92029
		-6.09012	-1.20982		12.5654	5.88937		-6.40153	-6.74687
		-4.92786	0.445827		11.0725	5.31454		-6.72522	-6.96435
		-11.9499	1.95129		9.32863	-0.5891		-3.14296	0.0346392
		-5.80108	1.85112		13.1119	0.864957		-1.1151	-6.19206
		1.65503	4.00905		-1.09111	2.44321		5.50978	3.35037
		-8.10824	-2.79841		12.1605	0.977584		-3.89503	-4.46056
		-4.08516	0.980319		12.3248	6.68599		0.813132	-1.565
		-4.5645	0.0840357		13.7207	2.81755		-4.15052	-4.6593
		-5.0976	3.13468		4.24442	3.52092		-1.14216	-4.73326
		-11.3926	2.71661		7.85053	5.34188		1.55665	-8.3282
		-8.67674	2.49721		6.52193	0.54424		3.55587	-5.05428
		-9.59395	1.68259		11.8013	0.608738		-1.90106	-1.20225
		-5.14544	0.61002		8.5608	3.67679		-2.36002	-6.58568
		-7.19335	2.60122		12.0012	2.6968		-3.68313	-0.181597
		-9.98746	2.1529		-0.527627	9.42353		-3.28159	-0.687723
		-5.49952	2.12477		10.9645	4.41221		-4.17155	-5.06231
		-7.39225	2.36762		12.2525	6.0192		-1.63926	-5.66898
		1.30561	6.56829		13.0016	6.56939		0.10586	-1.04748
		-8.25326	-2.40696		3.4299	1.50141		-3.96236	-0.32387
		-5.29577	0.367927		7.51919	1.50906		-3.0959	0.594162
		-4.19132	3.33929		10.882	-1.18153		-0.323899	0.496865
		-10.9336	-0.890913		12.3445	3.29036		-3.36517	-5.15396
		-5.45388	5.21288		10.8839	0.982388		-1.58592	-2.59747
		-2.20883	2.84589		10.8826	5.5797		-1.72311	-4.70711
		-4.68298	2.37804		6.58006	3.73985		1.56229	-9.12332
		-4.10681	7.20489		-0.0939278	1.36884		-2.50535	-6.37699
		-4.00472	7.04486		11.2372	5.2724		-1.32389	-7.14965
		-6.33856	0.76901		9.434	3.15858		0.603156	-5.61013
		-7.39876	2.51907		10.9555	4.27834		-3.22695	-7.32118
		-6.42617	-0.271024		5.14513	5.44928		-4.21163	0.686036
		-10.1642	3.45357		11.6094	0.866886		-1.12495	-4.23319
		-0.530261	7.80062		12.2155	3.73127		-3.71766	-1.09651
		-4.77297	4.93264		10.347	-0.167142		-2.28944	-0.127316
		-1.06609	5.59236		9.7923	5.28478		-2.97934	-0.175658
		-6.22131	2.66181		3.48002	0.947485		-2.40197	-0.685316
		-4.24753	1.59292		9.95679	3.23612		-0.829758	-3.59482
		-2.11517	1.32783		9.09239	-1.45816		-1.55973	-2.89802
		-2.04268	4.48175		2.84344	2.05939		0.848938	-5.94165
		-9.59979	-1.79892		12.7456	4.88871		-2.15075	-6.38018
		-9.79928	0.690358		13.435	4.91736		-4.06175	0.684101
		-7.29247	-3.45782		8.85025	3.35268		-2.11014	0.264345
		-9.20561	4.0036		14.1855	0.292765		-2.66789	-11.1655
		-5.92385	1.34311		11.4064	3.1428		-3.35588	-5.98623
		-6.72855	-0.668276		6.3089	2.4985		-3.56038	-0.746772
		-9.67043	-7.3271		9.55247	2.01205		-5.11143	5.71613
		1.36411	0.0824281		11.8843	5.11854		-3.26236	-3.6975
		-3.9414	1.5272		11.5026	3.28085		-3.05733	-6.92849
		-4.56076	-0.770846		8.73647	3.02745		-3.04231	-1.38325
		-3.65092	4.112		8.87293	0.365299		-2.38581	-6.42735
		-13.6321	1.02764		13.2207	7.11158		1.92412	-4.15923
		-4.58057	1.83048		9.48488	-0.771929		0.123881	-8.71122
		-2.65417	1.82731		11.8916	1.71619		6.72149	-4.30986
		-6.75814	-1.1087		10.0213	-2.82497		-1.36944	-8.27324
		1.79011	-0.047738		10.4632	2.2249		0.393656	-6.191
		-2.35504	1.49917		4.34737	0.515133		-0.339612	-7.58814
		-6.18591	-1.76074		8.41864	5.90673		4.26786	-7.37635
		1.64662	5.69019		1.16494	1.26796		-2.95423	-11.0371
		-6.80648	0.652999		7.08191	1.76897		0.954545	-8.45112
		1.3496	-4.65714		10.284	-0.367422		-1.59898	-1.06351
		-9.97644	0.0611763		11.3165	2.89231		2.39862	-5.62634
		-7.78321	-2.42381		6.53521	-1.65924		5.75211	3.34503
		0.581582	7.02298		2.20662	3.70841		0.422052	-8.35292
		-7.29876	-1.67686		4.05913	0.709831		-1.02605	0.606287
		-0.636896	6.11722		6.94704	2.45248		-3.69578	-7.10866
		-1.71038	6.1214		10.9375	2.97727		-2.65525	-0.473181
		-9.81041	0.0735343		11.61	2.29436		-2.51771	-7.11592
		-5.22684	-0.914537		8.54405	-1.71517		-1.85377	0.418883
		1.07002	3.90718		6.05722	3.9451		-1.14079	-2.97397
		-7.07585	9.61256		12.4133	2.94226		3.09757	-6.59141
		-5.94028	-2.73927		8.5492	3.20198		-2.53313	-10.6849
		-3.34881	5.92749		10.7332	4.26868		-1.99899	-7.01935
		-7.31517	-2.6231		3.46334	0.476509		3.75976	-8.1656
		1.6609	8.99242		12.2603	5.88408		-3.9569	-4.61956
		-6.11479	-2.11737		10.5284	0.168051		4.10349	-7.43142
		-10.8128	6.11444		1.32375	0.971957		1.88365	-5.48468
		-10.802	4.50055		10.4594	3.11935		-0.521467	-4.12877
		-1.59805	3.01143		3.69373	0.194767		1.76521	-5.43546
		-5.0506	0.41586		8.78061	4.85877		0.982351	-6.11482
		-9.25668	3.45353		12.3867	4.80658		-2.94823	-0.988904
		-6.05893	0.488339		9.79079	5.75076		0.941963	-7.61116
		-10.4815	-0.429034		9.2002	2.35567		-1.02328	-9.57785
		-4.78091	0.751819		12.9099	1.506		-4.35521	-0.987493
		-12.0416	3.2111		1.42585	2.16715		0.116568	-10.0674
		-4.48814	0.911559		1.34071	1.15608		-2.34604	-4.92759
		-6.8619	0.491485		1.33348	6.50107		-0.0883594	-1.79193
		-6.70243	1.61745		11.1285	0.175206		2.61171	-9.55348
		-2.00721	1.84649		7.46096	4.46695		-3.46107	-7.16065
		-7.157	4.1215		9.25418	0.162721		-1.55835	-6.31327
		0.169501	-4.15175		13.0896	5.08748		-4.45764	-4.50359
		-5.97209	7.78959		9.79452	0.852379		0.868788	-4.54915
		-3.85415	6.15837		13.9458	2.7409		-3.34353	-5.28577
		-9.82769	-7.29901		5.26399	8.84667		-1.06249	-3.06117
		-6.32702	0.111256		1.98636	2.58257		-1.58501	-2.33494
		-0.597373	0.737304		10.081	0.879946		-4.22534	-9.93139
		-4.3999	2.1423		7.01588	0.411519		7.04047	9.46118
		-7.67643	-0.701991		7.91455	-1.35444		0.69458	-4.55519
		2.5085	7.99136		10.3767	3.36145		-1.39963	-1.4347
		-4.56151	0.419566		12.4805	4.23343		1.76757	-1.9759
		-4.94839	-1.71385		12.0185	0.159919		1.97951	-2.02377
		-7.83768	2.17008		13.5616	3.746		0.824101	-9.73103
		-9.34225	5.12473		1.96944	4.50726		1.66754	-6.32917
		-4.45202	1.14313		10.4487	1.6487		-4.48383	-6.28911
		-11.9431	5.82554		11.8962	3.65799		-0.396726	-5.31127
		-6.54731	-0.569801		7.97989	2.64596		-2.0764	-9.26356
		-6.28414	3.68454		4.16895	0.70193		-6.52691	-5.18799
		-5.29482	-0.903618		9.2194	1.94698		5.86221	8.23866
		-6.36221	6.91787		8.74604	-2.93062		-3.50813	-5.16789
		-6.45166	9.12539		10.2771	-2.03219		-0.913281	0.658656
		-10.4819	0.0930178		12.2212	3.38885		-0.683875	-5.19031
		2.87866	-4.32389		10.2362	1.06512		-2.88002	-7.86609
		-4.52914	1.22193		7.68257	0.38239		-2.48207	-4.32117
		1.40535	5.70048		-4.43073	-0.597487		-1.54242	-0.439382
		-3.1111	3.12594		3.77566	0.130285		-2.69477	0.57891
		-11.3564	0.133884		12.6663	-0.406286		-3.85075	0.00662663
		-12.4311	-9.06792e-05		3.1011	0.542687		-0.278544	-8.9307
		-3.15748	4.21569		3.53289	3.15547		-3.47595	-0.311248
		-9.07832	-1.22144		10.9337	0.254322		-3.31933	-1.02147
		-5.23238	8.72377		10.3641	4.08292		-1.31681	-1.81545
		0.511375	-2.97421		3.61277	1.16194		-2.72078	-6.60423
		0.531913	5.22644		2.03083	-2.66007		-3.4145	0.072556
		-4.08441	7.66794		6.75857	3.21489		-7.79964	8.64053
		-9.96829	6.30751		3.13005	8.14507		-0.421323	0.391628
		-5.47805	-0.537632		9.61196	2.88023		-0.623772	0.741038
		-13.6289	1.35388		2.21148	2.49397		-1.20405	-0.855755
		-12.4961	-2.33973		6.81302	-1.83563		-3.8472	-0.117056
		-7.64288	-5.69407		11.885	1.4365		-2.78114	-6.51789
		1.55531	6.60478		4.19827	4.17122		4.90346	6.75782
		-6.94025	-0.489858		1.84612	1.40303		-1.13814	-1.6558
		-10.4051	-3.79779		6.47908	-0.49464		-2.70759	-2.63263
		-9.33494	-9.80094		11.3211	4.92579		-1.91895	-5.59375
		-4.65166	10.0754		10.0579	3.17382		-2.60633	-1.24151
		2.79367	-3.41697		6.54624	1.73141		1.12007	-4.01534
		-4.75467	2.91146		7.32329	0.881652		-2.5366	-6.73054
		-1.89308	7.41911		7.1223	0.56659		-3.78048	-5.13181
		-1.97142	3.62096		10.0253	3.92497		-2.33114	-2.73699
		-5.22397	2.88946		10.3248	3.75512		-3.4633	0.428022
		-7.65311	4.20905		9.2333	6.47764		3.37745	-8.69521
		-7.53303	0.659942		9.0355	3.04257		-1.24015	-1.55876
		-3.45377	1.41401		12.5651	-1.61078		-3.80642	-6.32529
		-7.99793	1.06539		15.1232	3.83002		-2.16917	-5.37996
		-6.45351	9.13792		4.66564	0.816397		-5.29625	-7.08746
		-8.56	-9.07191		7.81942	1.26389		-5.99797	-8.26408
		-8.88623	8.41816		10.3936	0.394133		-3.17472	-1.18864
		-5.90655	0.745834		4.77545	0.360997		-2.92503	-0.895974
		-9.31858	1.98406		3.47219	0.15505		-4.78509	-4.06399
		-9.50519	-7.51827		2.23088	7.65156		-1.99992	-3.09871
		-8.64234	-0.178261		8.27196	-1.95842		-3.58046	-1.39077
		-11.219	-1.70915		5.13021	5.0397		-1.16562	-0.380358
		-9.8248	3.54389		4.7556	5.95358		-3.49749	-2.82904
		-7.51644	-1.47235		10.6976	-0.388467		-0.854181	-7.83788
		-7.80342	2.02209		-0.0774431	-2.58312		5.01591	6.11299
		-1.2458	6.27314		9.68919	3.89794		-0.474025	10.7381
		-12.3032	1.36001		11.1918	1.49091		-1.28752	-1.65215
		-7.05614	5.3297		9.88886	2.94041		0.599337	-5.30909
		-6.80108	5.79658		12.0637	6.00303		3.59447	-5.26353
		-0.433737	7.92966		3.15114	1.41942		0.381601	-8.18392
		-11.992	4.18996		3.68634	1.48679		-2.48642	-0.737824
		-7.65388	-0.411125		12.1694	3.54116		3.08068	-8.47601
		-3.33787	3.67159		9.76699	3.42651		-1.18363	-8.70208
		-6.53553	-3.70404		3.47317	2.71748		-3.42726	0.0492032
		-11.3601	0.130359		3.71831	0.249083		2.08929	-6.28286
		-5.38241	-1.89331		13.4258	3.92146		-1.56529	-5.41682
		-10.7581	4.03444		9.78486	0.595251		-3.62752	-1.49869
		-4.08043	5.46396		11.214	0.02581		-2.35541	-0.0280642
		-9.5792	-2.22536		5.91626	5.55081		2.4197	9.518
		-10.2957	2.25948		12.9558	2.60068		-2.73978	-0.406875
		-14.3713	-1.88405		11.9578	2.48244		1.53128	-7.50757
		-4.92151	2.07793		6.45341	0.633482		-3.5419	-7.04655
		-4.69367	1.04705		3.24873	2.47137		5.81783	-8.63978
		-2.00726	3.34852		10.0224	4.6355		-3.05376	-0.346602
		-1.99261	-9.13264		11.1956	4.54427		-3.47469	0.133411
		-5.21611	1.67284		13.1372	-0.385989		-3.16456	0.561699
		-7.01023	2.24177		3.12515	2.72665		4.56439	-7.11471
		-8.07176	-0.181728		9.93315	-3.80355		0.0190945	-3.20167
		-6.44259	-0.96041		13.4731	1.79565		-4.0199	-2.26014
		-5.15456	3.77798		14.157	1.75155		2.75931	-9.86
		-7.26917	-3.41153		14.1644	0.68327		3.5196	-3.03121
		-4.66369	0.302322		13.4912	1.64323		6.80768	-3.94958
		-12.118	4.35069		8.76456	6.82926		-4.29149	-7.02396
		-10.9352	4.30595		10.7509	0.880806		-4.07362	-2.95677
		-1.52089	2.75776		13.0395	4.23626		-0.712013	-8.24508
		-8.63958	-2.04534		6.25634	3.45838		-3.32591	-2.31647
		2.70616	7.84474		13.809	2.34353		2.08339	-9.40709
		-4.1131	1.01928		7.69854	0.045442		0.564926	-5.64904
		-2.61812	1.6806		12.142	6.86163		-4.3899	-0.460246
		-4.54319	0.733579		11.3394	6.37635		1.53737	-7.23349
		-7.83608	4.00395		3.42297	3.35314		0.0916399	-1.05778
		-8.57962	-0.198392		0.740729	2.74978		-2.56186	-3.96871
		-3.68529	5.5699		3.29965	3.39422		1.02493	-9.88924
		-7.0445	0.93507		7.41004	7.00726		3.7744	-3.227
		-6.31245	0.0716311		7.64961	1.53401		0.201792	-8.38879
		-6.38359	2.25332		2.75087	-2.57557		-2.00757	-6.40086
		-13.4514	-3.80072		8.11775	2.92815		3.01237	-9.20668
		-10.6863	2.33045		14.0455	0.292985		-4.73481	-4.3275
		-6.84424	0.093028		1.02367	-0.802931		0.92637	-6.81979
		-0.439635	1.78148		5.96714	-0.573182		13.8215	6.34558
		-7.13625	8.66729		9.3144	4.22723		-2.53288	-6.70568
		-9.3416	6.94896		9.57318	2.3765		2.75827	-2.27625
		-12.1979	1.8977		9.17569	1.39241		-2.24346	-2.87055
		-5.23814	6.63299		10.8541	1.29279		0.0237021	-4.43746
		-7.30138	-1.50729		10.007	-0.513074		-0.0367299	-7.38722
		-6.74663	0.206565		7.58016	7.78824		-3.76456	0.847119
		-4.75186	3.14251		7.86136	3.12223		-4.08517	-0.121707
		-1.73882	1.25599		8.0062	2.04036		-3.00459	-5.52141
		-7.99557	-2.84112		4.09838	2.57579		-2.81654	-0.62021
		-5.29938	5.60888		11.9004	2.83567		-0.899648	0.647848
		-6.92965	2.03372		5.02321	2.53522		-3.38739	-3.38646
		-7.05873	-1.09454		10.392	5.87219		-4.54115	-8.6821
		-10.5557	-3.95207		10.2295	0.740271		-2.38422	-6.35618
		-8.21769	4.50639		9.7924	6.60926		0.0999194	-9.11339
		5.89138	-10.8499		10.892	-1.36019		1.19427	-2.70905
		1.8458	5.76696		3.67483	1.18225		-2.91685	-4.60639
		3.79769	-0.151681		13.3151	5.37613		-1.81291	-1.63116
		-6.61745	-1.69171		10.4408	2.58585		2.04717	-6.75421
		-7.47684	-2.44318		3.95145	2.45865		-4.76655	-3.94859
		-4.26128	-1.06481		2.90482	5.96289		1.94903	-7.28465
		-9.76897	0.669571		11.4661	4.10802		-0.340052	0.493773
		0.250167	3.88487		6.17133	7.54447		-3.07684	-1.79505
		-8.37691	2.84305		12.5825	2.20239		12.6668	0.863399
		-9.67093	5.18882		1.48154	2.28061		4.71046	3.67593
		-4.92253	7.58242		0.109438	0.823168		4.06676	-8.03015
		-4.23613	6.40083		12.8178	5.055		2.7186	-6.38611
		-5.18859	-2.0579		8.33999	1.90153		-4.34318	-9.75652
		10.0552	-0.622706		9.63106	3.02331		-4.23921	-2.10717
		-7.06479	2.26381		7.96988	-1.07892		-1.84554	-6.31552
		-10.8829	4.33369		8.18666	1.60675		-3.33858	0.843079
		-10.0799	7.53928		13.7244	1.51304		-2.09551	-0.623023
		-5.15793	-2.7886		8.24345	5.27747		-0.202805	-3.6425
		-1.04433	3.90438		14.4892	2.79776		4.05325	-4.13606
		2.10163	8.39706		14.1515	0.207468		-6.97538	-6.50055
		-8.06188	2.81313		11.2618	5.75235		5.21793	-7.98028
		-4.87477	0.360385		9.86933	0.852053		1.15769	-8.21237
		-2.93781	7.70507		10.6365	-3.23182		10.2846	8.07558
		0.206551	-3.82152		13.2861	2.63237		-4.81044	-2.9416
		-10.1412	0.390408		11.4471	1.08054		0.965288	-5.70381
		-9.6581	1.54996		9.97094	-0.885418		-0.363903	-2.45492
		-8.89514	-1.35325		4.06916	3.11638		0.000109552	-1.96865
		-11.1685	-0.786035		14.517	4.14603		-1.64218	-8.68769
		-8.36797	9.14648		7.74876	-0.620001		-0.564859	-3.11536
		-4.73688	0.443819		10.7581	-0.51538		-2.99875	-5.08761
		-5.62085	0.75558		6.8594	2.63055		4.29457	6.16928
		-3.63095	1.78297		10.9244	-1.14015		0.00520793	-8.92788
		-8.80327	3.06905		10.637	3.11107		-3.67464	-0.323265
		-7.04474	6.7565		11.9501	1.92519		-4.44194	-5.30257
		3.04555	0.717337		11.8124	4.67137		-2.70287	-2.57698
		-0.739527	4.52303		11.4976	3.37031		-2.23262	-2.41129
		-9.72895	-7.30015		3.39709	0.600515		6.9694	-4.63721
		-7.09662	1.37894		5.61146	6.04779		-4.28432	-9.88436
		1.72128	5.69548		5.57984	3.9075		-2.56186	-5.17692
		0.285378	3.54287		8.52684	5.76603		-6.84741	-6.96359
		-3.39876	2.24717		3.88064	1.21726		-0.580171	-1.54988
		-11.6936	4.23667		12.7563	6.13025		-2.39138	-7.29018
		-4.47575	0.97887		3.14737	1.40227		2.37226	9.45574
		-7.7454	-0.772198		-0.446092	-2.66586		-3.23476	0.229828
		-0.903165	5.93273		10.0245	5.68449		-2.37729	-7.52685
		-4.76281	-3.08704		-1.92727	-2.16585		-1.86251	-1.00738
		-2.74466	6.7594		6.00564	-3.66919		-5.09977	-6.78684
		-2.14755	0.977824		6.36218	1.4678		6.98974	-5.63945
		-8.71018	0.3161		9.68675	0.658505		0.0236535	-4.96984
		2.03542	-0.131822		6.57259	-0.00627376		-2.53788	-6.35905
		-9.44681	5.37792		10.0449	0.847199		0.266466	2.71609
		-6.12008	-1.04646		11.8213	-2.38553		-4.07678	0.561848
		2.57033	2.11152		-9.57507	-7.52993		-0.423177	-10.6186
		-11.1643	-4.48406		14.111	-0.684169		-3.28187	-0.687248
		-8.94892	-1.2501		5.97933	1.18242		0.0949842	-1.26306
		0.00797538	9.00575		3.47454	2.1033		-4.10897	-5.03094
		-5.04303	-1.17486		11.604	-0.141085		2.59451	-9.71563
		-9.83346	-1.15276		10.4229	-0.476741		-6.05144	-7.34916
		-2.22798	1.0913		14.3724	0.25165		2.5878	-9.19372
		-1.5824	3.52285		0.809153	2.12735		2.07976	-5.27899
		-1.74092	7.42199		5.77181	0.125784		-2.52499	1.27037
		-7.26256	0.0153203		3.58074	-0.0253572		-3.53502	-0.429514
		-1.08622	7.66257		3.20894	0.335474		0.996793	-7.35554
		-9.44945	-5.87475		4.62806	4.6881		-3.79546	-6.41514
		-5.04183	0.11774		11.6597	2.28559		1.53987	-5.51971
		-1.39152	1.09011		5.12277	2.15853		0.473683	-7.08979
		-4.37453	1.3676		12.4181	0.41713		-1.51587	-1.42249
		-6.11371	9.7453		14.158	0.649205		-0.455993	0.688786
		-9.6094	0.888494		12.2339	2.84841		-3.51739	-9.35727
		-2.14597	3.55509		6.55928	2.10329		-0.853185	0.449479
		-11.355	-5.73817		5.06575	5.63436		2.58309	-6.37059
		-2.38304	4.5444		5.64587	7.62741		-2.62518	0.428591
		-10.1593	3.04832		6.6816	4.81871		-0.964595	-0.906359
		-10.039	0.535493		4.59219	0.302769		-5.73825	-5.40985
		-10.6517	-0.306721		14.3699	4.8617		-0.19843	-3.13728
		2.79002	-4.48026		9.63969	1.97813		-2.30427	-7.11549
		-8.97033	-3.88696		14.4004	-0.213366		-0.325614	-5.05559
		-5.54426	2.9789		13.1335	4.79568		-0.926163	-1.34426
		-5.18315	0.783209		12.0692	-0.36574		5.04031	7.61323
		-4.44229	2.22148		11.8007	6.6661		-3.6616	0.816379
		6.81146	-6.82723		8.5332	3.12742		-0.229872	-3.64739
		-10.1065	3.34353		4.18776	2.15795		1.16087	-6.13318
		-13.3685	-2.14871		8.82873	7.22554		-4.29252	0.68522
		-4.81345	1.1786		6.26046	-0.691099		-2.35966	-6.28196
		-5.40286	4.64883		0.402	-0.0107218		1.2868	-8.38636
		1.35255	-4.50441		12.8176	2.63094		-3.06621	-5.01958
		-4.97841	5.80115		0.210728	-1.12378		-2.28503	-6.08647
		-5.84517	-1.33333		3.87845	2.38665		-4.26848	-8.14547
		-5.46168	6.9489		7.95584	1.52423		-3.95675	0.643574
		-6.82364	1.72719		0.730677	-0.594171		-1.59163	-5.2754
		-6.72989	-2.15863		12.3307	4.04962		-2.29016	-3.09149
		-9.53335	1.84251		3.6678	0.386533		-0.158559	-0.924822
		-5.17474	4.49003		10.4042	4.41147		-4.13614	-6.87908
		-10.1346	-6.75518		0.656777	-1.95773		-0.298477	-9.00785
		4.79372	-2.45029		12.7611	-1.12013		1.69254	-3.9187
		-4.43982	2.25038		3.46271	1.43546		-0.475515	-0.000336811
		-2.73197	2.25835		8.72779	4.23521		-0.884335	-5.12814
		1.02124	1.48973		10.802	1.64874		3.59058	-5.75675
		-9.21723	3.96917		4.85477	-1.80972		2.26929	-1.90562
		-10.1218	2.74772		7.83693	4.95247		2.61319	-7.33861
		2.34856	4.91702		3.7073	0.763724		6.56859	-3.74607
		-3.84852	4.23408		6.22741	-0.158851		-3.27533	0.187787
		-7.62188	3.47648		11.7835	0.717924		3.24896	-4.18227
		-8.11117	2.78563		9.68179	6.00936		-1.72509	-8.82444
		-7.44478	2.66865		1.6058	3.85499		-3.81958	-10.1567
		-4.55262	5.68095		10.5716	-0.377563		-2.25706	-0.360854
		-5.59474	1.26313		8.59362	0.672419		-0.912907	-7.83971
		6.53495	3.30934		7.61957	-1.76718		-6.9633	7.57864
		-5.07694	7.02512		12.4503	5.96744		-4.55152	-4.79783
		-8.23974	3.42455		10.9065	-1.73904		0.44927	-6.11074
		-7.9699	0.0895086		10.3883	1.93642		3.86164	-2.87722
		-9.11373	-0.0539989		9.94577	3.52154		-2.64144	-7.52713
		-2.70639	3.11368		0.120363	-1.64679		-1.90862	-9.06682
		-4.45261	2.44724		14.1217	3.06028		-3.20386	-5.37133
		-10.5505	-9.03088		11.0438	-1.60565		0.100465	-10.2007
		-10.3331	-0.289724		5.42226	2.12672		4.55572	6.3674
		2.08926	1.35369		13.0057	5.38454		-0.28306	-2.1433
		-7.53082	1.93638		6.43324	5.44251		-3.01033	-6.3351
		-13.7643	1.5269		2.60221	2.07055		-1.17919	-5.04079
		-2.55697	7.45343		-1.87184	2.3888		-1.30036	-1.6874
		-4.36701	3.49074		14.0611	-0.0233038		-0.570117	-9.77939
		-7.98928	-2.8385		10.9709	-0.204347		-2.25941	-6.51347
		-8.47646	3.19532		12.2589	-0.125882		-1.30901	-1.40164
		-0.371787	7.39138		4.824	-0.289274		-3.1547	1.35417
		0.747418	6.62605		10.6337	-0.526471		-1.70927	-3.02496
		-4.02825	-11.004		10.9565	-1.00017		2.90535	-9.80337
		-9.93478	1.47154		9.95547	-1.01332		-3.67331	-4.52812
		-5.39319	2.05237		13.4391	2.96939		-1.59301	-6.04925
		-5.16976	0.513951		8.63077	5.00822		-2.77038	-6.3236
		-4.71229	2.17702		10.76	5.89183		-1.75488	-2.93371
		-5.68102	6.31994		2.40647	3.27808		-1.38715	-9.72236
		0.729785	5.76002		11.5373	-0.936955		-2.05827	-7.0389
		-9.56794	-5.97922		6.86486	1.70669		2.60052	-3.48908
		10.6923	0.787597		3.62722	0.340543		-3.37785	-4.17646
		-6.71732	-6.75942		0.0624008	-2.88091		-4.27791	-3.94368
		-7.22615	-5.96268		6.42402	1.76566		-0.334117	0.630926
		-10.5901	-2.45097		9.9469	1.40034		2.21368	-9.54772
		-14.3628	-1.89868		4.87681	3.49602		2.92402	-6.82194
		-1.25243	2.41969		5.60086	0.332862		-2.1728	-6.59626
		-11.1315	2.15137		8.62392	2.06942		-0.235757	-2.72699
		-7.30351	2.21173		-1.42152	5.0785		0.0586553	-6.39705
		-3.26453	4.32798		4.16824	0.901319		3.07839	-8.93582
		-7.14813	0.931986		1.36732	-3.44308		-3.56937	-5.23916
		-7.88111	-4.50713		7.6186	3.35814		-1.16748	-5.78359
		-12.368	0.142226		12.3823	3.98572		-4.101	-9.35238
		-9.86077	-4.21464		3.95787	5.09515		-4.0321	0.371624
		-6.67087	-4.71368		5.1165	0.93664		-1.96403	-11.531
		-6.69079	7.95888		5.79843	6.14202		4.85521	-8.34905
		-1.73603	10.8532		10.1552	1.962		-4.36594	-1.77098
		-5.72797	-0.984144		13.4442	1.46672		-1.64164	-11.798
		-8.63954	1.26716		14.1936	-0.825528		-0.326873	1.48721
		-3.1831	8.76167		9.3944	0.473157		-0.254675	0.362688
		-8.52144	4.29949		2.70493	6.60782		-2.09071	-9.31398
		-7.87802	3.27169		10.5541	-2.67991		0.737305	-10.3522
		-9.52951	0.411151		12.6925	2.70529		-9.37804	-7.68198
		0.794525	4.33191		10.4285	0.216321		-0.401235	-3.48281
		-6.49489	2.74004		6.22442	0.526382		-2.44031	-8.20567
		-10.6366	-0.0257402		4.64467	-1.53973		5.42997	9.3323
		-3.91066	2.42674		13.5645	2.72674		-9.52734	-7.66895
		-2.65406	8.60593		1.64552	2.19224		1.07487	-3.76866
		-9.71904	-7.30386		8.72948	3.63239		-0.261451	0.542343
		-4.63319	0.529137		2.66212	1.02145		-1.37338	-0.513575
		-0.283608	3.40418		8.11328	-2.64748		-1.2378	-1.39023
		-1.28936	4.07671		5.9982	4.35156		-3.14596	-7.43197
		-2.05835	1.821		6.25027	5.57931		-2.62159	0.821536
		-8.01249	2.5534		11.8427	5.45633		6.57113	4.68538
		-7.10543	1.41153		9.41062	1.02983		-3.05628	0.412168
		-9.15288	-5.25582		11.7034	0.67246		-3.11689	-2.12863
		-7.46276	-1.72411		5.01636	4.17697		-2.11827	-0.740539
		3.21097	0.985256		8.80079	2.56959		0.529853	-8.24214
		-2.97519	3.73443		7.13786	2.84992		-6.20827	-6.76617
		-3.72286	4.7851		1.09343	-1.40579		-2.82468	-4.83593
		2.28354	0.431923		9.57064	3.00469		-3.7332	-0.385163
		-4.89707	0.0840323		2.41702	1.82622		1.4152	-11.3451
		-10.9378	-0.832407		12.3023	3.78889		-3.16688	-0.757839
		-8.84896	-1.23791		12.3394	5.7567		5.53097	-7.83948
		-4.36694	5.0778		13.8767	-0.272494		0.0215688	-6.53515
		-0.645622	3.25386		10.3078	1.15518		3.20761	-7.04243
		-6.876	5.876		5.91883	5.0526		11.6583	0.428519
		-4.66605	9.7082		11.6612	4.84044		1.705	-3.01477
		-3.32634	6.13444		3.68071	5.54024		-2.95949	-5.21876
		-1.83022	4.6972		-0.0729376	-0.490321		0.859276	-6.9093
		-2.8652	-13.4095		11.1415	6.72372		-4.63103	-2.20704
		-5.95115	-0.882008		14.1176	0.491695		-3.15157	-2.50809
		-4.90095	1.31138		7.14178	7.07619		-4.31766	-3.94118
		-7.14279	1.18924		7.1475	1.46965		-1.38919	-5.26292
		-4.81606	4.2097		-0.600447	0.728059		-2.0794	1.3198
		-4.62156	6.48071		0.387354	0.728891		-0.896758	-4.92286
		-6.43922	1.88097		6.06546	0.898101		-0.283098	-4.51814
		-10.7664	-0.0340786		9.33958	1.16844		0.687442	-4.70635
		-8.32087	-0.911111		8.33039	-0.882966		-3.06951	-0.899766
		1.23837	-13.6687		10.1331	7.35971		-3.59736	-10.0131
		-4.6478	10.0484		9.56553	2.96986		1.80941	-8.12599
		-0.258584	3.733		4.05552	0.70711		-1.39435	-5.92997
		-9.22661	-0.667497		11.0046	1.19976		-3.1064	-5.11325
		1.86328	-0.351029		7.06231	-0.472444		-1.04391	-8.43331
		-4.26392	3.20468		6.70039	0.276179		-2.48405	-6.33777
		-11.3361	-4.54294		4.35209	0.844374		-2.71714	-5.66749
		-1.1205	7.72608		9.05587	1.88734		0.0445502	-4.77034
		-12.7866	-1.45791		12.0005	-0.387083		1.31802	-10.341
		-10.1876	0.752749		10.926	8.15552		0.858287	-8.28448
		-10.8762	3.31599		7.58659	-1.64832		-3.4004	-4.38195
		-10.0735	2.10979		3.53714	7.85478		-2.72333	-5.24729
		-8.61344	3.47603		10.5745	4.04627		-3.41643	-6.34307
		-6.27452	0.461995		10.8931	2.09777		6.08405	3.88056
		-8.01955	-1.20879		8.48399	-2.2302		3.10354	-8.55993
		-1.63529	0.855974		13.2654	4.74101		-2.38591	-8.06006
		0.753498	6.72786		13.4794	1.71288		6.35379	-2.64845
		-0.697619	3.71073		10.7908	6.19599		-3.6678	-1.10509
		-4.58649	5.35521		9.47263	7.00505		-1.99097	-4.73981
		-2.3327	7.26445		10.0483	1.99842		8.22981	8.28596
		-2.50231	1.05245		11.1736	6.46056		5.16889	-7.41371
		-2.56326	2.65975		11.083	-0.925535		-0.508684	-1.01672
		-6.87807	-2.89873		13.3852	2.35065		-5.10626	-3.2626
		-2.78107	3.84176		10.6801	4.49972		-0.188296	0.0116419
		-2.3119	2.64717		2.44749	0.213385		0.902538	-2.41142
		1.74604	-0.0573031		9.35072	4.53527		-1.72032	-6.17595
		-12.8245	-5.58977		6.07448	5.31954		-2.12817	-2.5718
		-10.2818	-1.13203		3.3687	-4.87822		0.532628	-11.7764
		1.65999	-3.67377		0.39368	6.47525		-6.302	-7.87563
		-4.7338	5.69755		9.8201	3.39094		2.35034	-2.17676
		-4.64899	10.0995		3.54455	1.23268		2.61203	-10.6102
		-8.08306	-5.64279		9.21382	6.68697		-0.802619	-2.24909
		-7.12188	-0.229043		10.3366	3.71073		12.7639	7.3332
		-9.21948	2.16083		3.88195	0.721171		-3.94938	-9.81043
		-5.50473	-2.99903		11.3274	2.38137		-4.03263	0.211788
		7.88053	-0.0831739		9.4106	7.97663		1.82983	-7.7876
		-7.28408	-0.0928324		5.05935	6.42542		-4.287	-3.05477
		1.58981	5.7153		2.45702	5.10636		-4.23433	-4.30608
		-8.63004	2.15908		14.2541	0.747365		-3.60356	-5.13289
		6.83772	-6.83173		11.5257	1.73382		-0.28777	-9.07734
		-3.94547	4.25306		1.50072	2.50063		2.50805	-6.82438
		0.547673	-2.70817		7.14111	4.46677		3.03162	-5.11439
		-2.22385	5.06364		14.4634	0.384848		-1.28223	-8.76448
		-7.88573	1.84371		7.64282	1.75387		-5.74062	-8.40672
		-9.61314	5.10225		6.89081	-1.51148		-1.17367	-3.94979
		-7.80705	0.956713		14.2446	1.01307		3.19968	-5.16693
		-6.62805	-0.845252		10.4169	0.195438		-3.66453	-10.284
		-1.92213	1.82845		12.1131	-1.0033		-2.14468	-6.97183
		-6.70383	2.3643		6.09084	1.77857		-3.12828	-7.33076
		-10.0694	2.0311		3.45605	0.391019		-2.16637	-7.79132
		-6.23768	3.09363		10.6088	-2.1482		-0.121783	-10.356
		-8.10458	-0.890417		4.92422	5.35614		-0.834114	-2.38798
		-0.402683	3.8365		-0.697213	-1.15024		-0.276266	-9.40797
		-8.51289	-1.4966		8.94111	2.29761		-2.2926	-2.50833
		-7.15131	3.57033		10.2404	5.08436		7.53031	3.05927
		-7.01694	0.969249		10.998	5.17403		0.732721	-7.61835
		-13.231	-3.56448		6.9897	0.388844		4.47177	-7.32435
		-3.49289	4.54617		0.708539	1.81095		0.166487	-6.07421
		-7.83162	2.3014		8.5778	-1.06175		-3.17293	-4.80735
		-9.95912	2.03097		11.8592	0.713038		-6.87807	-10.5957
		-7.16449	-2.26914		13.723	-1.06302		-0.265403	-1.34434
		-12.8426	-5.59856		12.5445	0.111143		0.0698445	-7.56284
		-5.7795	0.677974		9.76215	4.28984		0.20716	-10.4872
		-11.3387	-4.55656		6.0034	2.55424		-0.689177	-7.17827
		2.86308	-4.17568		9.66648	1.60351		0.384089	0.532892
		-10.3364	-2.27609		7.14634	-2.0532		-4.53709	-6.43327
		-2.60061	9.63481		8.19474	4.68973		-1.30098	-2.93192
		2.89528	-6.77056		10.7831	6.91972		-4.3969	-5.2703
		-5.94889	3.51533		3.66489	-0.142618		-1.22074	-2.45731
		-7.16298	-4.65748		11.3112	1.23025		-1.13044	-1.94079
		-10.6349	4.44768		13.2453	4.74991		-3.86234	-9.73625
		-11.0385	-2.01389		8.93709	3.38938		-1.55267	-10.808
		6.32026	0.131841		11.6743	7.26024		-3.67988	-7.55129
		-8.2697	-2.84215		11.2612	6.85876		-4.01896	0.333128
		-7.11659	2.26874		8.98221	-3.28356		-6.62703	-7.39247
		-9.64704	-7.38568		10.2914	7.27187		4.79159	-2.89017
		-7.43488	6.28398		10.6362	4.67453		0.153215	-9.02076
		-4.04584	6.45837		3.44044	2.75532		-4.41943	0.495793
		-1.11526	7.04049		2.66116	0.822531		2.39848	-4.97078
		-12.5254	-0.0298399		10.0197	3.37093		0.130368	-9.97012
		-6.04801	3.93036		12.1916	4.69165		-0.926973	-6.64854
		-6.07426	1.25538		10.472	3.92651		-3.91735	-6.70051
		-10.2126	7.58001		9.77759	-2.9025		-4.53298	-0.789394
		-7.5957	-1.68162		2.94632	7.80036		-2.80792	-3.23318
		2.40082	1.28441		12.3089	3.06378		11.5968	-2.92396
		-1.96946	7.05152		12.491	2.35921		-7.25396	-8.74864
		-4.81323	3.96814		11.0395	0.869799		-3.45134	-10.9156
		-2.93686	-13.4606		8.19439	1.54933		10.4688	-1.90279
		-4.65181	10.0674		9.9206	1.10109		-6.29866	-8.08369
		-5.64068	0.854922		8.28553	5.11417		3.89541	-4.93089
		-1.29493	4.15871		12.7891	3.52947		-1.69961	-11.8204
		-7.73066	-2.09784		7.66477	1.0196		-1.06517	-4.9358
		-3.44253	10.606		7.70158	1.40393		2.5098	-9.48916
		-10.3561	1.30775		2.32994	1.60885		-3.73255	-8.30164
		-9.1836	1.57479		3.96342	8.58304		-2.20346	-2.45826
		-9.71267	4.99153		5.42938	-1.30456		-1.13557	0.0432189
		-7.70647	1.18555		8.87998	5.44131		2.38206	-3.14439
		-9.75518	4.93443		10.2918	0.656078		-2.32251	-5.43454
		-6.56596	2.79413		4.22223	0.334307		-2.27482	-2.17906
		-2.3509	5.88188		10.468	4.06135		2.07683	-10.9095
		0.297056	6.56896		9.2739	-0.326251		-5.18753	-3.24458
		-8.90595	-3.20361		11.3717	3.36067		-5.84331	-6.87288
		3.22062	4.45368		3.38806	0.721709		1.00664	-7.7437
		-5.1504	-0.232615		10.8924	-0.199703		-0.254238	-3.83064
		-4.9078	-0.622813		12.9521	6.21052		7.16814	-4.63881
		-8.547	-1.31139		3.82323	0.605917		-2.94098	-10.4474
		-2.44141	0.98911		7.48207	3.83362		4.7527	-6.7146
		1.43044	0.249059		12.4509	1.42513		1.11561	-8.45635
		2.66864	6.78902		12.1486	-0.785744		-3.78863	-0.185708
		-6.37736	5.08766		12.8855	5.64214		-1.77788	-4.42625
		-10.8252	4.04549		4.96877	7.07955		-3.47353	-1.4404
		-6.1047	3.69554		8.30706	-0.826398		-2.96984	-1.08732
		-5.68604	0.533359		12.7402	1.95613		0.594244	6.32724
		0.802767	5.64905		13.0559	0.97796		-3.87405	-2.13172
		0.97275	4.34046		5.9221	0.958239		-2.31547	-5.32521
		-13.4633	-3.80873		9.43111	1.98742		0.174637	-6.7983
		-3.18712	5.81663		9.20841	-2.55934		-1.23442	-2.02188
		-9.64422	-7.3891		6.62781	2.98195		-0.740012	-5.30863
		-1.60567	0.919049		7.83289	3.892		4.27291	-7.89598
		-11.1821	-1.91518		9.30043	6.84857		1.19519	-6.46652
		-6.88443	1.54781		13.5401	3.04953		-3.09172	-11.2161
		-2.21744	1.66482		0.690724	0.948443		0.581344	-8.651
		-3.1599	4.77496		12.168	2.27564		-1.5861	-1.16142
		-4.52602	-1.42338		12.6226	4.93288		-5.34997	-5.89961
		-9.76443	0.781695		13.5416	3.22626		6.38491	-4.06958
		-0.837661	0.884845		4.5981	0.592422		-1.53189	-4.78066
		-4.53485	1.06913		8.6375	3.69017		-0.908599	-9.67393
		-8.97337	-5.38918		4.85826	0.606847		-2.7191	-3.7067
		-5.16543	1.24026		10.3536	0.161775		4.04059	-8.9157
		-7.34304	-3.30572		10.6158	4.38796		-0.257412	-9.08285
		-8.71515	-0.586936		10.0669	2.49936		-6.47907	-6.92458
		-6.56522	-3.63351		10.0114	-0.0773718		-4.66509	-1.90561
		-1.33349	1.84885		4.20547	2.02941		-2.80774	0.347502
		-8.35539	-6.51064		11.658	-2.14453		-4.24164	-3.78921
		-4.63285	1.54669		10.7761	0.690849		-1.34807	-1.81746
		4.04986	0.100807		12.1273	1.48803		5.6568	-9.08179
		-2.95017	3.09126		13.1207	2.67062		-3.48597	-4.79674
		-6.52091	0.0441895		9.56169	3.59431		3.92418	-4.82899
		-9.70867	1.72135		11.8116	4.95948		6.04548	8.89527
		1.4666	-0.00713965		9.65774	3.30469		0.114631	-9.02615
		-12.835	-5.62572		4.51377	1.9051		-3.91946	0.209599
		-7.92087	-3.08372		12.9855	2.32176		-4.64621	0.444993
		1.4604	10.0566		10.7315	1.84483		-2.22323	-2.05218
		-4.52329	4.27852		9.86184	-3.93882		-1.61653	-5.63871
		-4.16121	4.91148		11.1544	7.86785		-0.423598	0.497192
		-7.47056	-8.11171		5.2293	3.69106		0.433509	-3.55432
		-12.7238	2.38666		6.9278	5.71471		-4.92423	-4.39394
		0.0744369	4.08111		8.83271	1.81507		-3.17812	-5.20389
		-5.93954	-2.96401		7.50958	-0.576219		-9.16822	-8.00366
		-8.89247	-3.17832		10.631	3.40427		3.42222	-8.39822
		-10.1393	3.35966		6.87303	-0.837051		-0.665852	0.627776
		-3.79264	4.5699		6.28934	1.55453		-1.38213	-4.23159
		-5.36757	-0.263479		6.38447	0.407982		-3.01283	-6.45427
		-4.44927	-9.97579		9.68468	0.0605445		-7.33559	-9.22061
		-9.8581	1.30925		5.66249	4.24441		-1.54747	-5.63305
		-11.6612	-1.29988		6.28347	-0.0401074		-0.0667238	-6.49393
		-4.70748	1.14862		2.48006	0.379509		0.93975	-10.5194
		-4.79973	7.48654		12.4425	0.242258		2.38844	-10.6726
		-2.68949	8.61507		0.0610657	2.36733		-1.6966	-0.480018
		-11.0013	4.19723		3.53145	0.749744		-4.29859	-3.772
		-9.36262	6.90935		12.4625	6.54087		1.49751	-6.79034
		-10.1097	-6.957		14.1003	1.4872		-3.62787	1.0136
		-1.48209	2.6486		10.1053	2.21365		-1.70676	-5.55669
		-6.64892	7.93598		1.11969	-3.40288		-2.23743	-6.53979
		1.41164	0.0671143		9.85582	6.30914		-2.53181	-8.39961
		-4.23846	0.855303		10.5766	6.28512		-2.50012	-2.97913
		3.20803	5.23762		7.36553	0.657123		-7.05967	-6.09245
		1.5566	7.0148		7.01124	-0.336643		-3.60995	4.27571
		-1.73316	2.3294		4.39912	-0.0368929		5.29805	3.17644
		-7.79941	-1.68087		11.2908	0.136959		3.25896	-6.19386
		-4.0554	3.55998		11.5555	1.27622		-0.224253	-3.93612
		0.430456	-7.4314		6.65761	5.41174		-0.698342	-10.6425
		0.144829	-7.25805		8.24462	4.18212		3.04122	-8.59687
		-2.64788	6.47158		11.2863	-0.808327		-4.21557	-4.91362
		-10.8414	6.2118		10.0866	6.06832		-4.81408	-4.57269
		1.44667	10.0893		12.321	0.559308		-0.749124	-10.1512
		-12.0912	1.85798		13.14	4.97246		3.80745	-6.78746
		-4.29147	1.61156		4.42582	1.65529		-1.33143	-4.54891
		2.51455	8.41937		11.9391	4.05365		1.25081	-5.13047
		-3.1121	0.318037		8.68256	0.863046		-2.20347	-2.45887
		-6.03423	0.466558		11.4483	6.95438		0.348502	-9.74689
		-10.8711	-2.36528		3.92799	0.143191		0.0468951	-5.62823
		-7.6715	-5.11679		12.9048	1.50591		-5.18554	-6.82572
		-3.52864	1.19645		0.00777625	0.0123821		-0.731522	-9.3022
		-1.96778	1.72809		7.38156	-1.45687		-1.71782	0.24633
		0.427976	-13.6473		7.05943	6.58061		1.67747	-10.8236
		-6.7421	3.01852		12.2297	2.89562		4.47673	9.55971
		-7.43228	4.41739		7.76931	1.51044		0.243542	-9.11033
		1.64411	4.31072		2.10171	1.40662		-1.42196	-7.03949
		-9.71734	0.297839		11.8278	1.6706		-2.85157	-10.8413
		-2.11674	6.70532		7.71844	0.414824		0.752775	-2.74973
		-6.17413	-1.86692		0.867145	2.0766		-0.760113	-2.89037
		-3.45305	3.62021		14.0977	2.48043		-0.750667	-6.38632
		-11.674	-1.32426		10.4718	4.12697		-2.48275	-6.58474
		-9.63494	2.58492		6.5001	-1.57611		1.40114	-6.27637
		-8.09445	-1.5087		4.22283	4.17906		-0.632611	-7.01833
		-1.7095	2.06128		12.6461	2.53985		-3.55647	0.382897
		-11.2494	0.561691		6.28669	0.946969		-2.10417	-3.87655
		-12.7015	-1.07702		12.3368	5.01091		-1.69863	-11.7096
		-7.7154	9.46291		12.3536	5.07238		-3.49606	-0.154494
		-3.18152	1.18493		3.94784	-0.513011		-0.94553	-8.61366
		-3.63867	1.38935		6.68845	-1.30487		-3.22088	-0.62558
		-5.28661	1.8157		14.5592	2.52791		5.32245	3.14418
		-13.0483	1.63539		10.298	1.95498		-2.45668	-6.57364
		-7.77555	3.20846		0.152039	-1.42103		-5.09157	0.570077
		-5.3988	1.82815		7.48508	3.2411		0.310923	-9.85869
		-6.00976	-0.645385		11.9799	2.38442		-1.9647	0.319165
		-4.59096	-0.120956		10.754	4.75158		-1.90811	-2.47493
		-12.711	5.82724		8.98124	1.94619		-0.936093	-4.11617
		-10.8708	1.72021		12.5151	2.36233		-3.64396	-2.57305
		-10.8653	4.03512		2.83275	0.762297		-3.06215	-9.53904
		-10.6836	4.66584		5.09498	1.0829		-2.54243	-5.98802
		-13.7654	1.31992		13.455	3.27753		1.57357	-4.13794
		-2.86579	5.53837		11.8649	1.64486		0.0187963	-0.558259
		-7.6259	1.88729		4.77017	1.20528		-3.65139	-0.259568
		-11.3512	-4.57382		8.29143	0.723994		-1.21371	-2.1711
		-12.8275	-1.43093		9.37827	4.39459		-5.26687	-7.52227
		-8.47697	-8.93993		2.77408	1.20067		-4.11702	0.651406
		-7.31426	-2.17811		0.524764	2.06309		2.12984	-6.99897
		-0.43296	-4.61829		13.1076	0.804094		3.34486	-4.53367
		-2.35883	2.66862		8.95144	0.536158		-2.6794	-6.30378
		6.76456	4.92845		9.22713	6.54744		-0.665045	-6.43266
		-3.45904	2.56566		12.0592	5.05671		-3.0698	-6.38269
		1.3261	0.27042		8.57821	2.43665		0.134632	-10.9917
		-5.71591	8.09555		6.98065	3.89035		-1.92771	-6.83477
		-6.52663	4.50052		4.41402	3.44639		-6.18381	-10.4496
		0.898782	3.76968		4.93118	-1.98866		0.0179628	-2.87948
		-10.5713	1.15962		4.51531	0.321391		-3.61747	0.383661
		-4.18616	1.97032		9.73287	4.56881		-2.42443	-2.22889
		-4.94119	0.836345		13.5391	3.31346		-3.99442	0.131445
		0.938998	6.55874		10.4005	0.622168		-3.59818	-5.13288
		-6.51416	-0.392563		3.90799	-3.88401		-2.94733	-7.48383
		-8.36067	-2.83243		10.2039	1.25183		0.0596613	-10.578
		-13.6787	0.647118		9.79714	1.35608		0.790588	-7.09543
		-7.56899	1.24796		10.321	3.91345		-0.188455	-8.64161
		-5.26104	-0.456502		5.66991	4.09384		-4.75814	-7.39809
		1.00235	6.5652		4.14604	-0.251204		-0.0278334	-9.45684
		-5.68414	0.727461		12.367	-1.25555		-1.24404	-4.51447
		-10.1833	-3.84585		10.3596	3.73083		4.95869	-3.86309
		-11.9508	0.745741		1.35602	1.19858		-2.02997	-7.47248
		-12.9012	-1.50711		9.43887	5.04073		1.38803	-9.80043
		-5.90874	0.41699		13.1577	4.91031		-1.43422	-4.75121
		0.428773	3.94006		6.71365	2.01058		-4.40579	-4.78254
		-3.52678	-10.6818		10.5421	0.373004		0.077413	-9.22757
		-8.29261	-3.69771		8.37999	3.84092		-3.24691	0.4297
		-1.23998	3.96714		7.60461	6.02881		-4.83162	-4.6089
		-4.78427	0.839503		8.91727	8.51881		-5.2635	-3.72569
		-3.95903	-1.28015		11.4398	3.11763		-0.0613871	-2.77475
		-3.50087	7.2994		11.0473	-0.336129		-2.37598	-6.58068
		-0.446404	1.30583		9.7656	3.59912		-5.20182	-4.71277
		-9.22376	1.57507		13.0605	2.21415		-4.04879	-3.93238
		-10.8986	4.12408		8.3354	4.85323		-4.99178	-8.24822
		-8.33312	2.32788		5.38135	3.75759		-3.66252	0.671961
		-7.95513	-0.347738		2.79134	1.11397		-2.2032	-7.03781
		-9.88807	-4.20704		3.44196	1.05856		-1.72288	-2.4615
		-7.45026	-3.50142		5.24294	0.351559		-2.73941	-5.92673
		-8.40003	-4.70013		14.1137	-0.0189314		-3.43135	-10.3287
		-3.64421	1.79516		-0.119251	-1.48761		-4.31812	0.52827
		-8.92241	-5.72762		12.7495	1.9201		-1.50151	-7.70983
		-7.08788	9.63942		8.16891	6.15512		-0.444535	-0.19281
		-10.196	0.74694		3.70968	0.866113		-3.72402	-5.51815
		-1.19694	5.18641		7.5833	1.69688		-3.42201	-0.490222
		-9.10179	-3.20019		12.7064	6.45069		-0.833752	0.631794
		-4.2043	-2.83769		2.8152	1.87763		-2.37137	-3.15541
		-4.95656	4.1026		8.11556	5.6266		0.650639	-8.55102
		-3.05474	9.40433		11.8184	2.31585		-2.29302	-10.545
		-3.00137	2.72916		2.5398	6.45788		-6.10381	-8.10974
		-8.942	2.13119		7.60793	5.68839		0.124695	-9.94597
		-4.58421	5.50097		13.3606	4.64052		-0.585143	-5.32232
		0.580363	-3.36357		9.56043	-1.77165		0.204478	-8.98293
		-1.58976	6.2848		7.28734	2.95021		-3.58215	0.753078
		1.85378	6.07422		11.9053	-1.2497		4.67929	8.91828
		-8.40414	-4.68763		9.72188	1.32089		-6.37985	-5.55441
		-3.26142	5.78143		3.69745	4.95446		-5.60372	-5.2414
		-11.31	-0.395803		2.32258	1.23617		3.25855	4.17067
		-9.33382	5.40484		-0.490684	2.45732		-4.49775	-1.57475
		-5.62803	6.46064		8.61034	1.27912		-3.62938	-6.51207
		-0.689835	1.15605		8.15592	-1.49374		12.5268	-2.49313
		-6.73731	-0.201974		8.03452	3.56854		-4.41317	-6.39031
		-8.40546	1.95219		10.6514	3.91028		-2.39968	-2.31028
		-2.34793	3.58501		6.85358	7.47668		-3.89089	-3.82066
		-5.10504	0.379052		-0.0969528	1.01088		1.18935	-9.43025
		0.369833	10.6155		12.6915	5.49611		-3.32876	0.881337
		2.44694	5.87075		9.31673	1.27554		-6.93575	-6.65789
		-5.0218	0.664257		13.394	1.42589		0.355519	-9.15037
		-2.69104	5.49466		2.53183	1.80896		-3.40636	-0.373678
		1.15852	4.83815		4.9546	2.6523		-0.546995	-0.143291
		-7.17301	2.2192		2.4975	0.0572343		-1.01062	-8.37538
		-5.03186	3.7445		10.2919	-1.4186		-0.625432	-5.47814
		-7.63836	9.20755		7.29685	-1.64591		-4.88035	-5.24211
		-7.26188	-0.556498		-1.146	0.0882625		0.00562068	-9.2718
		-5.37533	5.2241		9.55453	2.87544		-1.05494	-7.42784
		3.38328	-6.42385		9.37511	0.905991		12.5491	1.96365
		-6.76093	5.00139		13.3285	5.38232		-3.05256	-0.0363434
		-9.67274	-0.999593		10.8832	1.34258		-0.211207	-10.4447
		-6.01351	2.22232		10.7927	2.64925		-0.427387	-4.04014
		-6.66342	0.875118		10.7352	1.58911		-0.170774	-7.6086
		-4.12631	6.3754		8.39767	3.20921		-3.50607	-4.76336
		0.0576374	9.00713		10.2073	1.11747		0.568054	-2.94459
		-1.12737	4.81031		9.19815	0.23376		3.03673	-8.62704
		-4.52152	0.426992		9.41525	-0.0781953		-1.51467	-6.70829
		-2.1126	3.23296		8.89214	5.47932		-0.967504	-7.86325
		-1.99172	2.43473		10.1019	-2.39383		0.334405	-7.84506
		-3.14248	2.01122		2.05089	4.26024		0.636367	-8.83894
		-8.39119	1.34453		10.498	1.16704		-3.5392	-4.82436
		-9.78906	-4.6386		2.14471	1.29556		-1.92326	-3.95814
		-4.78084	0.948562		11.1026	-0.179219		-2.2616	0.447387
		-8.48754	-1.84336		13.6254	3.471		-2.76063	-4.61059
		-3.37913	5.03011		13.8838	3.77042		-3.41734	-4.82972
		-5.15107	-0.796658		7.4733	-2.78334		-1.37902	-1.86094
		-1.13175	3.07221		5.46219	7.65321		1.9434	-6.87841
		-2.70444	1.91555		5.69477	2.19806		-2.97249	-11.4943
		-9.38549	-0.138768		10.7897	5.98667		-4.3748	-10.2902
		-3.66443	6.18403		2.86339	-2.5452		-3.5671	-0.294006
		-5.52449	1.18519		10.8159	5.64476		-1.33922	-6.32855
		-5.40995	0.840593		12.2228	3.04544		2.76861	-6.58176
		-3.56189	5.83675		7.18957	2.8478		-1.8593	-6.58219
		-2.64005	0.375611		3.01339	5.14842		-4.00828	0.56486
		-13.4619	-3.79821		13.8784	-0.415217		-3.09336	-5.40819
		1.32849	8.4464		11.2522	2.86247		-5.78972	-10.8962
		-1.57393	2.76001		2.09638	2.80186		-1.464	-7.0977
		1.209	-4.92127		11.9575	1.59588		-6.28813	-4.29484
		-5.49393	-1.27715		14.7231	4.15572		3.19836	8.85084
		-7.87722	-1.2276		8.84099	3.98672		2.27155	-9.62997
		0.470312	1.55949		10.0125	3.23975		1.63134	-2.4821
		-6.07875	3.35744		13.0349	2.16127		-3.82248	0.654724
		-2.89135	9.59434		12.4249	4.20309		0.391555	-10.3118
		-6.38513	1.36015		13.8687	5.60885		1.91234	-10.7125
		-3.48583	4.78972		12.3703	2.14978		-0.397161	-0.109971
		-8.47359	3.70627		11.3893	5.03202		-4.66122	-0.828597
		-5.03461	2.53498		14.0782	2.76281		3.04617	-6.79246
		-5.89263	-0.568978		0.818885	-0.787504		-1.44664	-10.4424
		-8.49664	8.10006		10.8915	1.27151		-4.41406	-9.85886
		-11.5075	-8.0101		10.2813	3.71213		-1.00443	-1.23407
		-3.97774	2.22594		4.09372	0.850922		-1.02054	-2.72316
		-6.85624	2.3098		1.40525	2.54359		-4.01264	-1.8239
		-10.855	4.35563		9.66109	7.09777		-2.36523	-3.21362
		-3.21746	1.9296		11.5519	1.72988		1.11148	-6.71528
		2.37379	2.19943		1.57169	0.665605		-8.81035	-8.07809
		-8.20363	-3.25818		0.631313	1.85938		-1.20048	-2.73636
		-9.51233	5.39863		8.04439	3.35679		-6.17316	-10.9687
		-8.88609	-4.18682		14.3285	0.468642		-3.94523	-0.73411
		-9.45112	-4.94347		11.7409	4.28355		-2.14083	-3.28743
		-4.57971	2.26657		8.35725	1.68427		-0.226019	-10.0891
		-6.15014	6.72841		11.5816	7.16859		2.00877	-9.32676
		-1.7323	10.8325		4.60226	7.08921		-1.21302	-2.32776
		-10.6424	-2.41475		3.88566	0.8926		-3.91234	-4.26751
		-1.14153	-3.90539		7.56776	5.83634		-5.23583	-5.89827
		-3.07935	2.35726		12.0256	1.2576		-2.91401	-4.58209
		-5.09301	0.0841452		12.9806	3.98329		-0.530079	-5.96622
		-5.51622	3.49646		11.5844	-0.894345		-2.37172	-3.06794
		-6.64219	-3.79946		8.37206	3.14615		-3.82239	-5.31726
		-8.24196	-3.55204		4.43006	-0.267574		-0.182664	-1.70149
		-4.55876	0.987516		0.23599	-1.33585		1.16514	-5.81595
		-0.612026	2.11997		3.7814	1.24202		-2.01611	-5.26584
		-3.22287	4.89105		8.76172	1.30532		-0.837469	-3.0378
		-4.01018	5.18044		9.5557	3.7114		-3.0826	-0.148133
		-9.60373	-5.18769		11.0519	-2.2248		0.275826	-4.62767
		-8.27399	4.62976		4.02257	0.178143		-1.44505	-4.82034
		-5.33738	1.93581		13.9654	3.96118		0.382014	-10.3977
		-8.00237	-5.47817		3.12374	0.631149		-2.98202	-6.54323
		-5.01256	8.15271		6.98674	0.945225		3.5721	-8.831
		-3.7499	2.10925		8.96134	-0.062768		-0.203143	-2.74461
		-4.6395	-0.944395		11.8666	2.90975		-6.89707	0.807759
		-4.58208	2.95148		10.4858	4.23482		2.18229	-2.51915
		-9.8062	-1.66411		8.17973	0.424811		0.757548	-9.34396
		-9.92045	1.51389		9.77346	-0.466268		-0.868279	-1.32325
		-3.7241	5.62576		3.79748	-0.152032		-1.16224	-0.00697304
		-5.02541	-0.705067		10.9438	-0.15997		-2.62792	-4.45337
		-3.62512	2.10211		3.6385	1.11841		11.4399	8.27854
		-1.56572	4.01587		9.70066	2.39797		-3.38074	-9.2626
		-1.8797	2.99338		10.4837	-2.58037		1.59024	-5.14537
		-4.09448	4.42612		11.9175	-2.75454		-0.710394	-5.13115
		-9.68599	1.71607		9.93921	-0.4726		0.106283	-2.47667
		-3.9064	3.18497		6.21179	3.04666		-6.30727	-7.33116
		-1.42882	1.21014		3.55958	4.4459		-3.37661	-4.61457
		-7.0476	-8.29616		9.80587	7.65993		-3.8232	0.0691528
		-7.1448	0.053189		9.62511	3.10563		-1.76792	-4.94877
		-1.8982	4.43737		9.71316	2.54542		6.24201	-6.34183
		-9.3083	6.94509		10.9486	-2.76166		0.495884	-1.62985
		-10.0741	-1.39884		13.2715	0.716487		-1.86626	-0.644189
		-9.68123	5.20858		9.31473	2.40473		3.11631	-9.03139
		-8.86271	-1.38813		3.20794	3.05092		-4.40241	-9.91712
		-10.1642	-6.54707		4.90343	4.09922		14.0403	6.57963
		-7.87366	2.19148		7.6673	-0.356198		0.888607	-9.92677
		1.62477	0.791126		4.71703	0.0218056		-2.84831	-6.39586
		-6.8119	-0.64335		0.135598	-1.37446		0.228399	-9.47571
		-13.7261	1.275		5.75752	2.43597		1.64225	3.53856
		1.18327	6.66253		10.8652	2.98597		-2.34787	-7.30349
		-2.03791	1.88407		11.7132	1.67806		7.49821	-4.64313
		-10.5332	-3.99328		10.8615	0.910541		3.87224	-6.36201
		-4.58689	1.29003		11.1835	1.47878		-3.45295	-5.33081
		-5.24797	-0.954643		8.41765	-1.75866		-0.799156	-0.941874
		-4.37648	4.42429		3.79094	0.176877		2.83756	-2.55021
		2.53097	-1.1936		9.16638	-1.59993		-2.22018	-6.78295
		-0.34668	2.14926		8.29963	7.28688		-4.06419	-2.52685
		-7.09788	8.78431		0.600565	-0.109173		-2.76984	-7.45769
		-1.45135	1.25919		10.0411	3.37811		-2.28262	-8.81996
		-2.20034	4.82071		10.8246	5.70123		-1.31837	-3.17593
		-3.9991	1.27105		7.43235	0.186648		-5.54299	-4.59796
		-12.1154	4.25322		9.36546	0.038952		-5.53358	-7.77071
		-7.45141	-1.19067		1.81369	4.165		-6.27007	-6.94513
		-2.34705	6.39109		3.51187	8.71106		-3.85839	-1.34022
		-1.72465	2.44742		11.6338	0.378468		-3.93564	0.191339
		-4.75287	2.6091		4.40446	5.06574		-5.63446	-9.09074
		-3.94233	3.34708		11.0845	0.45525		-2.72136	-3.8411
		-5.53758	4.07163		10.9386	-1.74755		-0.267016	-6.3277
		-6.63413	1.5126		11.24	6.02379		-1.7321	-11.9108
		-11.5149	2.15104		8.41208	3.37908		-1.19509	-10.8643
		-5.96028	6.17903		5.21644	0.455966		-4.17373	0.372955
		-1.00549	9.9525		9.58172	0.940546		-0.753592	-8.68065
		-5.72606	2.26151		3.95125	0.219646		0.875833	-2.30474
		-0.459315	7.97644		10.158	2.96211		-0.297406	-6.33591
		-4.06824	7.75507		11.0576	-1.89381		-3.01313	-4.62103
		0.416783	5.12495		14.3302	0.18152		-2.82557	1.17258
		-11.3798	-5.74837		11.0681	2.24603		-4.25968	-0.427709
		-12.9992	-3.30609		11.6362	3.59701		-2.081	0.440003
		-3.35004	8.96162		2.47218	1.09566		1.50161	-7.01207
		-9.64231	5.13951		8.2968	4.36928		-4.15855	-9.78477
		-12.0039	1.20071		5.54155	2.64302		-0.636885	-0.357066
		3.55223	-1.3936		9.30984	2.51703		-2.30568	-7.37592
		-4.22312	4.49402		3.9649	0.333444		-2.72076	-7.08855
		-9.49409	5.0612		3.92332	2.57416		-1.31083	-1.75213
		-5.73101	-2.87306		10.5987	-1.33261		-5.60666	-6.0653
		-4.77023	3.95228		11.8232	5.08211		-4.7553	-8.58139
		-5.91079	8.08359		12.2341	5.588		-3.34068	-7.05808
		-0.822048	1.08764		10.2899	5.15708		3.4328	-5.74112
		-8.25174	2.21191		-0.250605	0.472875		-2.71916	-1.45209
		-4.81103	2.93437		12.8918	4.76864		0.0976717	-9.02165
		-5.05012	0.42106		10.5127	3.613		-3.39799	-6.51911
		-1.16979	1.69686		8.84334	2.2102		-4.17676	-0.478446
		-10.4636	1.40204		9.0665	4.22754		-1.33913	-3.31283
		-13.8323	1.33056		6.35058	0.769122		6.88457	-3.46054
		-2.30776	4.8454		3.59019	1.17741		2.04637	-7.62413
		-12.461	-0.0104794		2.18269	2.69715		-3.79951	0.74541
		-6.6272	-1.56186		7.36066	2.67448		-3.5995	0.315321
		-5.68617	-1.2355		13.0282	0.393335		-0.364651	-7.11926
		1.18841	8.64638		11.465	3.9138		0.997913	-2.45049
		-7.62144	-7.96507		7.48598	5.65884		4.99165	3.20664
		-10.3657	-4.07445		3.31354	0.675337		-3.9727	-4.08854
		-3.36767	5.97313		9.75943	0.0163084		-2.86883	-7.15618
		-5.30892	6.48239		11.0488	0.551205		-4.07942	-3.11272
		-10.2735	-6.67799		12.4611	1.21692		-0.566704	-5.12953
		-1.33162	2.33438		5.29675	0.607962		-4.60294	-2.25452
		-9.05466	3.39271		13.6463	3.41936		-2.12208	-2.80806
		-9.17506	3.17761		9.30189	-0.953093		4.58635	-6.30425
		-9.57843	1.45847		-2.77846	1.04855		-1.49141	-6.11539
		-13.6061	1.46345		11.6645	3.0952		-3.12236	-1.19458
		-4.67658	6.70841		4.13488	2.80062		-2.9352	-9.61339
		-4.64023	10.0478		8.69029	4.03893		-4.23669	0.716604
		-4.33203	3.47585		8.26048	6.97805		0.358682	-9.91873
		1.11177	4.68692		5.81089	3.1017		-2.5299	-4.70606
		-6.19701	-0.658647		0.719659	1.87758		-2.77457	-1.28204
		-4.87218	0.499827		9.066	5.73205		-4.16547	-5.83137
		-5.42936	6.19448		10.8755	2.18224		-4.06328	0.419888
		-9.66283	-3.15206		9.22247	1.10862		-6.85544	-6.81699
		-3.7936	6.1438		1.50551	5.61923		-3.76983	-10.5011
		-10.0328	0.385435		11.669	0.845118		-4.32463	-0.34839
		-2.95856	0.707208		8.03413	3.46026		-0.948065	-2.40498
		-5.93851	0.64466		4.53305	1.31253		1.40599	-8.20922
		-1.92548	5.99101		10.7293	5.64806		2.25331	-9.98439
		-7.41278	5.11927		5.97638	-0.131346		-2.73925	-2.58966
		-2.26889	6.4014		3.23705	0.697159		4.67875	6.97758
		-9.42271	-7.04226		13.7482	0.779706		2.55687	-9.85557
		-1.25182	2.77759		12.5064	5.65307		0.235821	-5.40917
		-9.31682	-0.0669405		8.46939	1.74015		-3.31441	-4.20027
		-8.78078	2.49221		7.53908	1.13218		2.73252	-7.49551
		-4.2463	3.42997		10.2795	3.02337		-3.48042	-5.20346
		-13.0704	2.68779		10.5808	-2.23778		-2.60882	-1.30698
		2.34864	-5.50225		5.84361	5.96992		-3.50616	1.00486
		-4.88166	9.74561		10.7985	4.21979		-2.41383	-8.30495
		-4.85338	2.06854		11.0748	-1.15542		0.830545	-9.40691
		-4.35836	2.39908		6.64029	9.74117		-0.579804	-4.24061
		-5.99731	4.34312		11.3273	-0.0538433		-3.7338	-0.0709544
		-4.69149	0.629903		9.64463	6.55865		-2.43865	-9.3957
		-2.81228	1.85368		10.8638	2.00124		7.91223	-2.84757
		-10.567	2.05762		12.9307	0.643783		-4.20483	-6.35439
		-6.08258	-1.51168		12.2844	4.97556		-3.61991	-10.078
		-11.4478	-1.62727		10.5516	1.52373		-3.24407	-0.657135
		-4.7484	4.54065		11.1017	2.30723		-6.94737	-6.77223
		4.95723	6.25552		6.95278	-0.529893		-6.65532	-5.97748
		-7.51682	2.95168		6.92426	0.262117		-0.857086	-4.65
		-1.41177	2.74453		9.07324	-0.862136		0.234673	-9.65047
		-4.8281	-0.153336		9.10756	-0.0329209		11.3852	-2.65145
		-3.81483	1.97714		3.33411	0.197882		-3.84102	0.190109
		-4.29018	1.14181		13.0567	1.62804		-4.39268	0.580399
		1.86493	-0.0403548		9.56967	1.11657		-5.32827	-11.0006
		-5.79046	0.152368		1.57068	-2.90288		-3.62836	-9.54362
		-7.89536	2.24565		6.48344	-0.378468		-1.16586	-1.92211
		-6.72663	2.52635		8.1173	4.13982		-1.55325	-7.47438
		-11.508	-4.44639		4.69636	2.38944		-2.02474	-9.34297
		-2.30246	4.83435		12.4778	6.81781		-1.35087	-8.30519
		-0.426461	7.89001		10.2563	3.38772		4.47763	-3.1165
		-7.04977	3.87779		8.2541	1.9337		-2.02297	-2.58246
		-9.52954	-5.97072		5.44262	5.94972		-3.65722	-4.60447
		0.991704	-4.12344		1.11245	0.760815		-1.4366	-2.78017
		-0.762025	6.81848		7.42659	0.160914		0.662493	-6.47823
		3.27997	-6.49103		2.23467	2.30642		-3.84346	-3.95789
		-2.29259	5.61346		10.2098	4.07979		-0.0817995	-11.5499
		-9.9216	-1.57745		7.90429	1.76355		-0.745946	-4.77931
		-8.31223	2.4828		12.6551	6.34539		-2.3611	-6.52308
		1.30376	4.52338		3.84723	0.367904		-3.46524	-5.25814
		-0.543609	4.70965		10.5475	3.33998		-3.76152	-0.855494
		-10.9752	-1.87924		6.44948	-0.947491		4.44586	-9.10836
		-2.43651	3.5736		0.706578	1.32906		-3.90468	-11.6069
		-7.82317	3.419		10.3969	0.113797		-6.45778	-7.00985
		-8.51554	9.36097		1.85762	2.43236		-2.18263	-10.9397
		-0.165782	6.49871		8.56641	0.110567		-1.04019	-7.11759
		-9.48487	-7.62329		11.4075	1.5405		2.05522	-9.27921
		-5.34324	0.96249		3.30612	1.2122		-2.29377	-9.02229
		-8.53448	-0.386299		9.26886	-1.01869		-0.182588	-4.96244
		-5.79728	6.59024		10.684	3.54039		1.88122	-5.20449
		-3.43391	3.20124		3.38744	0.413046		-1.65311	-2.87608
		-5.25371	2.03143		12.7234	3.08299		3.41934	-6.0442
		-8.52997	-0.711334		-0.394551	0.739581		2.90441	9.27723
		1.46941	4.68305		9.31198	-0.482837		-2.50455	-3.7319
		-5.82067	1.93361		7.89057	2.48013		-3.33711	-1.10991
		-2.44764	6.35638		-0.499123	2.33995		-2.0766	-2.08927
		-6.79813	0.263314		5.48447	3.99283		-2.61826	-6.45846
		-12.1497	4.273		6.63691	-1.05089		-2.69371	-10.8405
		-8.67823	2.59021		1.01838	1.50477		-0.502753	-6.07319
		-5.82809	1.12684		9.55393	3.57383		-6.85854	-9.6512
		-12.0275	-3.29863		10.0453	0.928804		0.224476	-11.0875
		3.72501	6.80795		-4.38403	0.717603		-0.0582507	-7.61144
		-11.1863	-1.83611		10.5953	-1.59012		-1.49183	0.0961053
		-4.4656	0.881578		12.03	5.41998		-1.73086	-7.4715
		-4.79315	1.53387		9.72085	4.18768		4.54075	-8.79222
		0.805458	-3.80314		10.8894	6.09207		1.4092	-8.8451
		-5.08476	8.18579		7.45849	0.928684		-2.40703	-5.95703
		-6.15352	3.72886		12.2761	-0.559424		-0.996841	-6.69533
		-7.29431	-1.08463		5.40451	-2.10428		-2.84619	-6.89784
		-4.44891	0.825349		1.76686	1.95202		4.64924	-6.1683
		-1.00199	2.87904		9.00693	1.30186		1.5076	-8.75274
		-8.18013	7.10684		8.0037	3.70191		2.73102	-2.5436
		-5.86828	-0.0971285		5.80392	-1.65634		10.0738	7.50196
		-0.973367	5.58012		-1.30959	-1.88619		-3.85923	0.257137
		-5.491	7.39917		-1.64406	1.4683		-1.62802	-3.81946
		-6.39409	2.09617		8.40826	1.9889		-1.0573	-3.0252
		-5.86704	1.12512		10.9002	5.21057		-0.532228	-8.98799
		-4.70128	5.87848		10.532	3.70806		1.86517	-7.43193
		-4.41105	1.53977		9.031	6.34839		0.798874	-4.41617
		-1.5254	2.39671		5.55893	6.36107		-2.39943	-3.40061
		-8.39489	3.02478		14.1555	0.240691		-4.28965	-5.04454
		0.0376449	-4.31617		8.9944	4.69299		-3.25802	0.773958
		-7.93886	4.48618		2.86973	1.16813		2.54413	-4.10822
		-4.91964	6.04576		9.13064	5.0692		14.2027	4.74448
		-13.416	-3.79844		9.25341	0.0215775		0.624203	-1.46448
		-4.64075	6.13616		9.86594	1.27985		3.81921	-4.84754
		-5.56268	1.80879		9.57218	2.96908		-0.669704	0.801816
		1.53912	4.86128		10.159	4.39877		-1.62026	-0.672814
		-2.24308	5.62269		12.1997	2.39827		-2.51519	-6.70153
		-4.60555	0.879613		8.4771	2.3816		-1.24722	-2.02304
		-4.08429	6.46142		-1.22524	2.53569		-0.799848	-0.572868
		-8.14466	6.59592		12.0293	2.92556		-3.42096	-0.362691
		-2.06906	5.36347		5.72339	4.0061		-5.05223	-5.14007
		-3.46325	1.88905		4.03392	0.214579		-0.133133	-7.89047
		-8.06723	0.683612		12.2442	2.03964		-4.44156	0.594808
		-5.39201	5.85189		5.61246	5.05479		-3.23858	0.318346
		1.89926	0.0144932		9.00705	0.548973		4.3352	4.75671
		-4.36551	-0.655293		2.18685	-2.14324		0.329543	-4.96375
		-3.6688	1.87767		9.07088	2.43879		-3.74107	-6.83488
		-2.75955	4.10582		12.3752	2.01658		-3.28256	-7.10463
		-2.34069	2.80989		12.6226	2.05982		-4.67468	-4.35516
		-6.70815	4.74377		0.0735673	1.03059		-1.86501	-8.87948
		-4.80179	0.903031		8.34783	2.84238		-2.21868	-3.83817
		-4.90358	0.717393		12.3619	2.25338		-3.55036	-5.23266
		-0.034515	2.66894		10.8467	3.51679		-3.91035	-0.0629061
		-5.29835	1.02513		9.23967	1.38017		-6.15235	-8.23486
		-0.518595	5.18003		-0.409023	0.96107		-2.27407	-7.95019
		-1.72296	10.8623		10.5049	1.02186		-1.16596	-1.92221
		-4.28775	7.0083		2.12484	1.41932		1.21311	-2.4525
		3.8359	-0.310391		13.2225	2.90192		-6.08965	-8.72826
		2.40826	-3.59429		10.3841	0.375517		0.368123	-9.15048
		-1.84652	3.6954		10.5128	2.52476		-0.00883797	-11.6418
		-6.72952	2.61342		7.16101	-1.72292		-0.377784	-0.506946
		-6.94182	-0.154254		11.6937	-1.34429		-3.54647	-0.0610178
		-10.2965	-6.62705		0.155547	0.885525		-2.24811	-11.9604
		-5.53225	-1.12396		3.82597	0.394946		-4.82439	-3.08779
		-8.04284	1.97061		2.86899	1.87942		-3.41527	-0.421978
		-5.01443	1.11535		8.82419	2.25308		-2.87308	-5.46138
		-3.01828	9.65481		7.27784	3.22032		2.14046	-6.31663
		-5.4664	-1.09614		12.1306	3.47577		8.51448	-4.46686
		-3.62003	1.58971		1.08834	-1.33226		-4.64365	-1.78893
		-7.95713	3.3107		3.11809	2.51586		-3.08223	-7.63088
		-7.41128	2.85553		9.03967	-0.604642		4.696	-6.57834
		-5.79413	5.38981		10.6465	1.9275		-0.770676	-7.2276
		-4.17596	7.32413		11.3688	5.14139		-5.18439	-4.24546
		-6.9447	-1.43263		-4.18605	0.921099		2.90162	-3.10002
		-1.97558	3.24332		9.95248	0.86267		1.86342	-4.63253
		-7.48935	0.514382		9.74294	3.49233		-3.53511	-5.02893
		-5.33315	3.66941		5.46289	5.37531		-1.67428	-6.17055
		-6.65172	-3.0374		-11.787	2.13571		-3.25324	-5.11794
		-10.8245	-0.831119		5.02993	2.06329		6.05382	4.90489
		-4.74317	2.11227		2.92322	-0.428828		-4.04821	0.102426
		-3.05286	9.47696		2.55806	1.33779		-3.93914	-4.64123
		-2.66667	1.71638		2.23036	0.804501		-0.456857	0.626304
		-6.88463	4.28652		8.40117	3.24507		1.62593	-2.71649
		-10.3708	1.33636		11.6357	6.20097		-3.75028	-5.95391
		-4.56307	4.7119		13.9637	0.428414		-2.96595	-0.57043
		-2.55343	3.52889		10.6211	1.65079		-0.881537	-1.33454
		-4.61195	0.731117		6.03635	1.94819		4.12345	-4.06602
		-4.26445	-1.21567		5.3235	3.0441		-3.43384	-2.28467
		-5.59675	0.805003		8.54304	4.43394		-9.37863	-7.72224
		-4.2934	0.843718		9.58251	6.7457		0.854577	-8.21685
		-9.00252	1.62318		6.49067	3.71785		4.8166	-3.72523
		-8.65384	-0.0494351		15.0671	3.86433		-2.73732	-4.72074
		-7.25326	-2.13124		5.45716	5.50222		3.0023	-8.91127
		-5.2836	8.74893		13.0395	6.16434		-4.18273	-1.69584
		2.78248	-3.16263		10.5816	-0.411372		-4.4183	-4.98388
		3.27154	-0.191197		12.7817	6.73395		-4.00326	0.850706
		-11.5024	-7.99914		12.8627	2.44679		-0.9745	-4.9609
		-6.33336	-2.1936		8.52712	5.03285		-2.27963	-2.17303
		-7.72994	3.36167		12.9747	3.25458		-1.14317	-1.07862
		1.61885	6.58239		8.86425	5.17611		4.28855	4.28207
		4.57229	-2.23275		1.93094	1.54197		-3.60583	-8.72933
		-8.2239	-1.33749		10.6879	-0.96685		-1.15718	-2.61408
		-3.55696	1.14149		12.6084	2.96774		-2.95078	-1.57874
		-2.73084	6.04687		-2.9652	0.825472		0.0168474	-3.84601
		-9.55877	0.164976		8.57478	0.231951		3.29725	-5.56657
		-1.30546	5.48753		9.35804	2.61082		0.36758	-8.45474
		-6.89789	1.76337		0.581697	0.541067		-0.891045	-1.30147
		-7.74161	2.76238		10.0312	3.6525		6.8467	-4.09454
		-6.8777	2.74687		12.3064	4.06577		-5.14313	-8.64435
		-2.93158	-13.4584		5.09918	1.44377		-1.48223	-2.00181
		-6.78846	8.38786		11.9574	7.0279		-3.36511	-1.99927
		-1.92978	-0.409761		10.1326	4.18964		-0.258594	-11.5309
		-13.4517	1.42088		8.90826	4.59948		-5.53824	-8.88634
		-5.13072	0.835818		10.6745	4.50368		0.797421	-9.13591
		-0.213577	1.3963		5.74101	3.42746		-5.64613	-5.11284
		-11.2698	7.06311		3.70848	2.08942		3.13947	-5.87953
		-12.0674	6.17959		11.3998	4.90118		-0.150529	-0.5965
		-4.18208	3.9626		6.44565	1.77956		2.86253	-9.00283
		-1.75512	10.7531		12.3239	2.3442		0.294122	-8.1001
		3.22514	-0.701924		3.11994	2.59392		1.6518	-10.8704
		-0.433481	6.3718		3.75463	0.0619238		2.31497	-5.01459
		-7.6173	2.5126		10.1099	4.01089		-3.1541	-0.472615
		-10.7616	4.77957		4.56725	1.12198		-1.01417	-9.92276
		-7.61417	4.57163		7.97381	-0.274631		-3.99024	0.706524
		-2.96424	1.95721		6.9372	4.87878		1.41893	-2.71214
		-6.26993	5.96259		12.1113	2.14644		0.471436	-5.98388
		-4.0995	5.32203		9.87681	1.86607		-4.26728	-7.34909
		1.64707	0.0507939		9.63836	0.68865		2.95648	-4.82744
		-8.40682	-4.81279		5.46601	2.42034		-1.42035	-1.22716
		9.99416	-0.0666947		9.16739	3.19967		-6.18898	-7.12026
		2.92208	-3.938		9.01056	4.19279		-0.919777	-4.34529
		0.214379	3.52458		10.4762	-0.978529		-0.748051	-1.45251
		1.13811	0.573449		10.0209	3.32164		0.029403	-9.14875
		-0.988394	7.45609		4.7978	2.00852		-4.1044	-7.28411
		3.51024	-0.123798		3.22022	0.611963		-2.19448	-7.30192
		0.631051	6.96762		10.2778	5.96782		-4.46694	-0.908489
		-7.63811	-0.325081		3.27497	6.83375		-2.68228	-0.0390874
		-2.94439	9.59531		3.49075	1.02842		-4.21033	-8.69315
		-10.4666	1.21474		8.70301	1.93536		-1.78305	-5.85593
		-5.13125	8.72735		-0.468255	-2.39558		3.01853	5.8689
		-6.27181	2.06462		9.72647	-2.48131		-2.44532	-7.5949
		-11.3825	2.75676		3.79802	0.458304		-3.74309	0.154069
		-2.47974	0.689934		7.66679	-1.17364		-2.39209	-7.61216
		-0.459731	7.70472		10.2941	0.868044		11.9464	7.77504
		-11.2317	-4.56242		12.2919	2.51032		-2.56571	-1.71704
		-4.90243	2.69818		13.0935	4.90858		-0.2946	-9.52829
		-6.38321	-0.685188		8.46102	-0.884242		-3.34349	-0.363556
		-5.74622	2.00071		10.7851	-1.56181		-4.26829	-10.737
		-6.82766	0.00829129		13.7197	1.67823		-0.968686	-6.13083
		-2.44449	2.51055		10.6955	1.41987		-2.35255	-8.0218
		-1.78203	10.7684		7.61579	1.52461		-0.102778	-6.10119
		-8.48952	-2.6024		-0.459276	-1.04517		-0.893669	-1.30791
		-5.7135	2.39997		9.4435	2.79925		2.33492	-8.70473
		-1.6663	0.156148		11.1832	-1.29105		-1.01746	-1.92746
		-11.4291	-4.46799		9.58528	2.46076		-1.01994	-5.39521
		2.11048	-0.211119		12.3166	2.36607		0.841876	-4.91438
		-5.53247	-0.447016		13.9633	1.71684		-3.50009	-7.66095
		-2.36994	2.30568		7.68978	1.85191		-7.01605	-4.72855
		-6.88917	8.01871		10.8044	0.850086		-2.09921	-3.94891
		-8.80732	1.90051		12.3752	0.134298		-1.23193	-0.955588
		-4.29315	5.69042		6.43211	3.18241		-4.12189	0.318232
		-0.810534	4.87136		12.526	1.47505		1.32814	-6.49116
		-11.7014	3.69183		11.4336	4.15274		-3.92141	-6.6209
		-6.45002	-12.4696		11.3206	-1.06705		-4.07183	-9.98463
		1.83117	0.724211		12.6555	0.678594		-3.23559	-0.67901
		2.42152	-5.20892		3.49738	0.309994		3.06362	-8.13953
		-8.26172	-2.83585		11.2013	1.3328		2.08579	-5.32284
		-8.41129	2.24512		4.59358	0.217207		-5.93649	-5.01596
		2.9702	0.101345		3.53743	6.46596		-4.57916	0.588606
		-3.45209	4.70845		10.696	-0.415446		-2.26031	-6.56207
		-4.75643	4.85009		14.3524	1.15303		1.45765	-8.72409
		-6.15319	0.676681		3.80071	-0.178205		-2.99968	-6.77089
		-8.51178	0.742081		7.91289	7.27066		2.35024	-9.59982
		3.62688	-0.0741095		10.4813	4.11342		-1.90441	0.488343
		1.32677	-3.791		5.89493	5.77201		-1.15519	-3.61967
		-8.05999	6.20366		8.08196	3.37854		-1.87142	-5.1667
		-6.50931	-2.81978		8.90933	-1.09155		-4.53827	-4.96224
		-4.30171	-2.10559		14.7826	0.837547		10.6427	-3.67149
		-1.16935	2.41955		3.09049	5.53338		-5.37367	-10.2811
		-2.59578	8.66057		11.1969	5.24657		-2.47838	-6.49985
		-5.32721	0.150387		8.45225	2.69063		-0.393525	-0.884366
		-6.01179	0.679449		11.5313	0.174385		4.11221	4.21559
		-10.0123	-1.28949		9.58822	0.135314		-3.19853	0.0274321
		-13.8031	1.33987		12.8579	1.73847		6.00976	3.35604
		-11.9046	1.33116		9.87566	-0.647548		-2.10352	0.57765
		-8.49573	9.30546		2.34692	0.846894		-3.22703	0.100704
		4.20329	0.0338022		14.2028	4.50871		0.176606	-11.7873
		0.346862	4.37158		6.08129	0.775706		2.24233	-7.33452
		0.674162	8.89419		5.93266	0.0672587		0.947975	-5.39229
		-11.3504	-4.56806		12.5244	7.1882		-4.54579	0.0339732
		-3.94958	2.84814		5.69914	1.57806		-5.29363	-3.52411
		-4.31281	3.6289		9.22152	6.39774		0.197003	-5.89598
		-6.06513	-1.63086		8.77285	1.41279		1.45345	10.1416
		-11.3628	0.120602		7.0447	3.39172		-4.45746	0.182021
		-8.39892	3.03176		1.85413	-1.41525		1.53526	-8.95756
		-7.97283	0.364671		9.37575	3.0081		-3.60662	-6.00731
		-5.34259	-1.3174		5.93877	1.17014		-0.611291	-7.31478
		-10.3012	1.8694		13.5835	4.05553		-0.465551	-8.80684
		-7.09407	0.889871		11.0233	1.36031		-0.601802	-5.64649
		-2.28554	-1.02078		10.6481	1.29344		-2.92955	-2.02876
		-6.58333	-4.64286		7.25029	5.81147		-1.1716	-9.43603
		-7.84623	-3.48309		10.6917	3.77688		-3.89342	0.187519
		-3.61042	1.60204		9.19224	8.44101		-4.94254	-7.08335
		1.85645	-0.146639		8.75618	-0.658073		-0.781965	-0.379089
		-3.68321	4.37721		3.87067	3.45423		0.368885	-4.06799
		-7.40125	-8.08492		12.304	0.98618		-1.52421	-4.70754
		-4.50731	3.57732		7.47863	1.24184		2.40626	-9.2431
		-1.7657	3.07871		9.61461	2.84769		-2.04357	-12.0127
		-3.6164	4.24745		9.13918	5.2113		-0.714047	-1.26857
		-3.72513	7.09043		3.48107	6.57204		-2.54707	2.03608
		-9.50374	-2.7005		11.5826	1.55115		9.27851	-3.29006
		-9.81286	3.57298		7.96406	1.17899		-3.94161	-4.19813
		-6.53388	2.09975		12.3329	3.09533		0.517333	-2.01668
		-12.4273	3.98578		9.56467	6.04878		2.5147	7.2203
		-12.3868	3.95016		12.0622	1.42811		-3.5236	-2.55208
		4.80843	-2.45129		8.49816	4.63447		-5.46313	-3.73942
		-12.5061	-4.8417		3.49053	3.56438		-0.182541	-8.10551
		-4.77233	0.898824		13.1488	4.20322		-0.734717	-5.82138
		-12.7888	-2.12559		7.79536	1.47552		0.99499	-6.64038
		-5.24537	1.43097		13.3269	5.18513		-1.19283	-7.39818
		2.47408	5.04513		13.0647	2.92812		-5.71648	-8.45771
		-3.26645	2.82183		3.52185	0.380177		0.796569	-9.88212
		-4.75001	5.45715		12.3076	2.91339		-1.91618	-6.52038
		-5.475	-2.41167		12.8769	5.13137		-4.39541	-1.6888
		4.08099	4.22554		6.98028	2.39379		-4.25401	-10.6673
		2.66175	-0.333985		11.6375	5.72345		-3.28076	-5.46204
		-7.71302	7.27819		5.90428	2.27249		-1.90024	-5.78503
		-4.25142	-0.997549		5.03196	1.4452		0.424026	-3.37857
		-3.40766	4.79587		9.77519	-0.344948		3.93714	7.7648
		0.990141	4.77019		13.353	2.93349		-1.68678	-4.57375
		-10.6722	-2.26928		10.0968	0.790215		3.62676	-5.1157
		-7.55386	1.21664		13.1955	5.3012		-4.13105	0.964116
		-7.93023	5.29529		13.8331	2.74591		-3.94675	-4.8379
		-4.8191	1.00944		3.78425	0.324196		3.3843	-8.59405
		-4.6258	-1.48664		2.39564	5.19615		-8.135	-6.12739
		-4.44793	2.06722		5.60016	0.821193		-0.793237	0.632048
		-7.55115	-7.88275		11.7257	-0.626745		0.0279083	-10.5971
		-2.83907	1.80957		11.3257	5.52813		-3.96084	-5.88937
		-8.37381	7.41684		9.55643	3.28228		-3.08371	-6.39618
		-3.86671	7.21975		7.25804	-0.501549		-1.17653	-9.52303
		-10.0602	2.92706		6.35586	0.541725		7.08519	5.73819
		-8.71776	2.41333		12.1932	5.28251		-1.83113	-1.31301
		-9.02552	-1.09756		10.4723	-0.292221		-1.26613	-3.15304
		-2.83906	6.27119		13.4613	-1.25187		-0.939453	-12.1251
		-4.78187	7.68291		9.73909	2.8421		0.427879	-8.52317
		-4.96556	2.00753		3.28496	4.91681		2.01865	-7.24327
		-6.09611	1.0073		7.40923	7.13401		-1.69193	-7.27086
		-3.21021	3.41726		4.08749	0.868546		-2.57294	-4.24686
		-5.82135	1.3824		-0.39606	0.115101		0.749212	-1.59555
		0.271419	5.46765		9.32587	0.407601		-3.3947	-11.1709
		1.05909	-3.84744		3.35508	1.52851		-0.227715	-3.94681
		-9.02453	8.50009		9.39427	-2.49496		-2.40732	-4.69175
		-5.44569	-1.08931		11.2883	7.53947		-4.48154	-0.852501
		-9.92832	-0.984749		11.0487	0.701446		0.483624	-4.65134
		-8.21979	0.11164		5.82844	4.99128		-2.84759	-7.11265
		-3.77045	6.03641		11.6197	0.839962		-3.50848	-0.395485
		-6.14068	0.317472		6.10488	-0.586584		-0.637691	-2.15612
		-8.90939	1.29697		12.8723	5.0052		9.31883	9.21124
		-0.266368	5.42555		11.8258	-1.74803		-0.529049	-5.34299
		-3.97802	3.20223		8.18138	1.75837		-2.5292	-6.75157
		-6.32817	0.12813		12.8196	0.230892		-0.0655517	-0.416926
		-9.71401	8.37307		13.0504	4.86391		-2.52374	-2.62349
		-3.02633	1.60003		9.89695	-2.78516		-3.96695	-9.9076
		-5.74192	-0.596718		9.20354	0.918917		0.500082	-9.88785
[truncated: 10,223 more rows]

## Sheet: Figure 7
		Figure 7a			Figure 7b			Figure 7c						Figure 7d						Figure 7e
		seed QCO2 (kJ/mol)	dream QCO2 (kJ/mol)		seed ln(S_CO2/N2)	dream ln(S_CO2/N2)		[benzenediol]	[pyrimidine]	[imidazole]	[alkene]	[alkyne]		P	Cl	S	Br	F		Category	Incidence (%)	Dataset
		7.09466	10.2138		0.664576	1.0382		0.0676402	0.0712436	0.0383533	0.0437626	0.036801		0.0721836	0.0605345	0.0589309	0.0578915	0.0550875		Br	4.34343	seed
		12.6094	13.3065		1.49268	1.34741		0.0729158	0.0488673	0.0471801	0.0215632	0.0176764		0.0679657	0.0459457	0.0436833	0.0442947	0.0345412		F	8.28283	seed
		11.6796	17.343		1.19936	1.86004		0.0690566	0.0812972	0.0674375	0.0421047	0.0230235		0.0284403	0.0592529	0.0370939	0.035663	0.0311515		P	7.47475	seed
		10.6328	19.6008		1.09115	2.20377		0.0247865	0.06964	0.0394121	0.0297427	0.0208147		0.0670522	0.0482406	0.0444901	0.0564232	0.0279305		S	30.202	seed
		5.91801	5.97913		0.465611	0.553433		0.0179321	0.0405964	0.0658436	0.0329425	0.0138655		0.0547494	0.0591165	0.0476689	0.036456	0.0444792		Cl	5.35353	seed
		1.37062	5.75128		-0.0466324	0.501377		0.0549109	0.0788943	0.139699	0.0332037	0.0206292		0.0742803	0.0650877	0.052177	0.0495078	0.0664522		Br	2.62626	dreamed
		4.88796	11.7683		0.450191	1.06702		0.0274614	0.11657	0.0890103	0.0372342	0.0238816		0.032427	0.036197	0.055146	0.0616825	0.0596659		F	1.51515	dreamed
		6.97083	46.0976		0.583519	7.42623		0.0641248	0.0770003	0.0649607	0.0214867	0.0355795		0.0255713	0.0377511	0.0442794	0.0428637	0.0430512		P	38.8889	dreamed
		7.39779	23.8242		0.609946	2.27626		0.0824083	0.146925	0.0980239	0.0399402	0.0256565		0.065634	0.0818944	0.0358345	0.0525235	0.0237201		S	62.1212	dreamed
		8.11544	58.0882		0.688343	9.92529		0.0645168	0.03389	0.116473	0.0251329	0.027604		0.0585821	0.0363536	0.052162	0.051343	0.0369387		Cl	21.6162	dreamed
		10.7987	11.0809		1.23696	1.16631		0.059227	0.0391212	0.0489063	0.0392563	0.0133417		0.062636	0.0859506	0.0313923	0.0579514	0.0404387
		13.5299	17.2058		1.22705	1.69763		0.0578866	0.0592886	0.122091	0.0446655	0.0638364		0.0298043	0.0287198	0.0499484	0.0234589	0.0353138
		3.54164	6.50715		0.176592	0.618101		0.0974896	0.0541052	0.0648641	0.0149776	0.0760884		0.0563341	0.0453026	0.0260196	0.041487	0.0338837
		14.4388	20.9394		1.41714	2.38284		0.0446946	0.0787332	0.0823722	0.0283479	0.0207051		0.0342863	0.0541557	0.0646505	0.0326733	0.0251405
		9.71862	129.861		0.973817	35.1052		0.0291804	0.104992	0.0920965	0.0381463	0.00865466		0.0499593	0.0344583	0.0547106	0.0247805	0.0461078
		6.03078	9.26521		0.427274	0.799597		0.0685279	0.047552	0.0809402	0.0457344	0.00538741		0.0337002	0.0504102	0.0284651	0.0265083	0.0356006
		6.46096	9.12392		0.525673	0.85756		0.0756078	0.0334567	0.0413223	0.0238457	0.00979297		0.0396527	0.0565812	0.044499	0.046691	0.0236987
		2.58909	19.2628		0.114328	3.05867		0.0277067	0.0608148	0.0703886	0.0638031	0.0141767		0.0393381	0.0436539	0.0754904	0.0521192	0.030333
		10.7945	35.2001		1.10501	3.60091		0.0647584	0.121191	0.0980316	0.0386861	0.0119737		0.0278909	0.0571393	0.0641465	0.0576435	0.0314943
		5.83551	10.4889		0.652567	0.879662		0.0251981	0.116967	0.0574845	0.0572928	0.0722088		0.0561074	0.0694777	0.0624427	0.0246909	0.0338786
		3.39394	5.91157		0.215287	0.505459		0.027472	0.0597263	0.0219301	0.0267515	0.0431774		0.0583691	0.0449474	0.0486722	0.0540118	0.0347594
		6.90081	10.8772		0.55435	0.909978		0.0962521	0.0406801	0.0796826	0.0254255	0.0146342		0.067897	0.0438036	0.0904086	0.0509865	0.0454663
		6.60767	21.8111		0.566258	1.83109		0.0616715	0.106755	0.081316	0.058332	0.0356938		0.0487638	0.0668868	0.0434144	0.0569404	0.0482012
		5.43929	12.3252		0.311437	0.820443		0.0971844	0.0830387	0.0918517	0.0284357	0.0290551		0.0337349	0.028169	0.0364438	0.0379478	0.0421413
		6.87873	8.39869		0.620516	0.758457		0.0636894	0.121097	0.0722001	0.0272494	0.0228136		0.0603924	0.0723273	0.0264657	0.0494401	0.0380937
		7.35503	9.48741		0.652501	0.800535		0.0850973	0.0554887	0.0829025	0.0361462	0.0122864		0.0323646	0.0490126	0.047883	0.0280462	0.0428997
		9.1928	9.88553		0.826699	0.987497		0.0381578	0.0787913	0.0522282	0.0280138	0.040824		0.0360764	0.0417126	0.0388858	0.0410557	0.0336481
		10.1535	17.2545		1.05942	1.96933		0.0240005	0.0360856	0.106394	0.0429743	0.0227329		0.0755975	0.0507543	0.047471	0.0276996	0.0544426
		5.63583	8.99448		0.436296	0.826776		0.0637276	0.0361933	0.0753793	0.0269278	0.014764		0.0442488	0.0518626	0.0348937	0.0324454	0.0470492
		6.75766	8.18627		0.609743	0.702025		0.0268717	0.0567014	0.0600362	0.0229968	0.0644443		0.0494254	0.036934	0.0251824	0.0383414	0.0371805
		10.4953	19.786		1.08069	1.92837		0.0363006	0.0705493	0.0851178	0.0344177	0.0159583		0.048796	0.0410624	0.0581246	0.0621786	0.0425787
		13.1821	44.608		1.11446	4.83283		0.0667683	0.0508497	0.076474	0.0229826	0.0251433		0.0543105	0.0549988	0.0345147	0.0439635	0.0258661
		9.12772	14.8422		0.933005	1.37519		0.0562522	0.0690203	0.115205	0.030836	0.0206853		0.0138919	0.0655247	0.0779102	0.073267	0.0331483
		6.41686	13.766		0.487788	1.21775		0.023459	0.0387417	0.11418	0.0219639	0.0510721		0.0347946	0.0347953	0.0326213	0.0395532	0.0412575
		15.2868	21.9904		1.4154	2.09665		0.0185952	0.131518	0.0738027	0.0249782	0.0148659		0.0349334	0.0423735	0.0603594	0.0413346	0.0174329
		11.2426	21.2037		1.10701	2.13556		0.0690648	0.048594	0.0477038	0.0391862	0.017295		0.0535104	0.0534495	0.0354445	0.0394318	0.0592977
		2.69629	4.12076		0.131247	0.347756		0.0218328	0.053493	0.078824	0.0398207	0.0405879		0.0631316	0.0721096	0.0515782	0.0396271	0.0401672
		8.98752	18.1415		0.75155	1.77637		0.025413	0.0521163	0.101841	0.0396902	0.0245468		0.0430172	0.0581315	0.0273553	0.05425	0.0567391
		9.65035	14.9977		0.98056	1.30608		0.0658939	0.0774488	0.0432803	0.023512	0.0393087		0.0471846	0.0369659	0.0649115	0.0509309	0.0529856
		5.74321	9.79243		0.516841	0.79652		0.076757	0.0509708	0.0614974	0.0274543	0.0589774		0.0395114	0.0574042	0.0173854	0.0603081	0.0347048
		10.6862	13.1899		1.04407	1.25538		0.0811703	0.0821935	0.104885	0.0368224	0.0148613		0.0280317	0.0450118	0.0633301	0.0355911	0.0331358
		15.3649	30.0925		1.46516	2.8828		0.0655928	0.0645664	0.0399331	0.0243495	0.0153707		0.0238731	0.0643262	0.0257999	0.0618616	0.0212202
		17.8533	18.2805		1.8951	1.66492		0.0530099	0.0505538	0.0750327	0.0217124	0.0165882		0.0345116	0.0617604	0.0411038	0.034981	0.0270506
		7.47752	14.0266		0.725561	1.20478		0.075518	0.0579096	0.0922976	0.0131023	0.00978706		0.0633339	0.0387357	0.0328217	0.0423959	0.0360592
		3.45963	6.46758		0.272585	0.541222		0.0701139	0.0842377	0.107997	0.0658239	0.0668516		0.067823	0.0638282	0.064509	0.0211023	0.0437857
		4.98759	15.9503		0.339605	1.40181		0.0966884	0.0249023	0.0888419	0.0288709	0.0198774		0.0483059	0.0812565	0.0552935	0.0331484	0.0193829
		14.0457	16.0465		1.21907	1.72248		0.0213177	0.0573552	0.0734777	0.0379002	0.0372332		0.0427989	0.0497338	0.0737529	0.068205	0.0190667
		8.92435	14.085		0.905615	1.27086		0.0884108	0.0651672	0.0958215	0.0388439	0.0286762		0.0249116	0.0465669	0.0553118	0.0287209	0.0234052
		13.6583	25.6662		1.24757	2.54108		0.0595853	0.151546	0.024228	0.0336729	0.0407891		0.0494321	0.0508489	0.0520455	0.0387317	0.0258334
		5.06707	6.90904		0.359283	0.612471		0.0658865	0.0766034	0.0787713	0.01653	0.0342809		0.07737	0.0305228	0.024958	0.0510636	0.0367544
		9.69828	102.66		0.948623	25.2648		0.0484801	0.0668858	0.098646	0.0285069	0.0444459		0.0334728	0.0503987	0.0501659	0.0665561	0.0286521
		14.6525	16.1572		1.40347	2.02174		0.0382425	0.0872848	0.0245383	0.0319629	0.0450377		0.0363391	0.0743485	0.0450116	0.0432754	0.0445629
		5.92215	8.92102		0.542849	0.825134		0.0656212	0.0273588	0.0679788	0.0239293	0.0205112		0.0623891	0.0508658	0.0412923	0.0453728	0.0386136
		1.62334	2.95029		-0.0202631	0.258304		0.0511118	0.0514255	0.0236031	0.028384	0.0233597		0.0405103	0.0566795	0.0400977	0.03561	0.0419072
		8.57914	16.103		0.815369	1.38629		0.0244995	0.0440679	0.0210856	0.0410874	0.0294297		0.0391194	0.0713063	0.0593038	0.0297089	0.0460327
		12.2018	20.4996		1.12466	1.99196		0.0235967	0.0999011	0.0874479	0.0355569	0.0451665		0.0747988	0.0658221	0.0501978	0.0423106	0.0539609
		5.10608	38.663		0.310367	5.24108		0.06329	0.110369	0.0166687	0.0536214	0.0188086		0.0559191	0.0401805	0.0675843	0.0634709	0.0159223
		4.00301	6.60617		0.202088	0.603618		0.0743066	0.0597155	0.0862911	0.0234265	0.012645		0.0536829	0.0504291	0.0952514	0.0481816	0.0537949
		4.54662	5.14748		0.377734	0.499027		0.0628569	0.111114	0.0467017	0.0243173	0.0392681		0.0899165	0.0594555	0.0488621	0.0574601	0.0400329
		11.783	15.9732		1.07566	1.61705		0.0649614	0.0834865	0.10248	0.035426	0.0144635		0.0389287	0.0498445	0.0346514	0.0685191	0.0360834
		5.7581	8.04675		0.67245	0.691162		0.0637137	0.0744318	0.104723	0.0154262	0.032133		0.0458463	0.0555354	0.0426312	0.047413	0.0327586
		9.57184	17.9507		0.922749	1.80767		0.0310536	0.0765347	0.0898905	0.0302093	0.0209554		0.0332338	0.0659041	0.0589525	0.0360312	0.0171429
		13.6346	34.1007		1.21549	3.2287		0.0659494	0.0525568	0.0885042	0.0225857	0.0224298		0.063175	0.0761223	0.0317502	0.0252133	0.034285
		11.8177	13.9731		1.07841	1.33651		0.0431156	0.0600488	0.0709797	0.0313354	0.0249474		0.0892734	0.0676695	0.0972386	0.0329408	0.0261795
		9.15172	11.0818		0.866137	1.04202		0.0648761	0.0450427	0.0628482	0.0395056	0.032072		0.042397	0.0311735	0.0453682	0.0488666	0.0242373
		5.17245	23.5489		0.344232	2.21778		0.0777854	0.0400133	0.037838	0.0281775	0.0212018		0.0373309	0.049216	0.0629343	0.0337108	0.0380469
		3.22475	461.28		0.165558	120.242		0.0607541	0.0788324	0.0469721	0.0381699	0.0317671		0.0620883	0.0929438	0.0580543	0.0238013	0.0365629
		5.53009	13.0441		0.762253	1.13441		0.0309269	0.0595707	0.0741574	0.0409295	0.0211677		0.0397237	0.041139	0.0402347	0.0798061	0.03129
		14.328	29.8416		1.34	3.03925		0.0248783	0.115373	0.0695576	0.0330141	0.0369817		0.0382539	0.0711339	0.0679537	0.0545092	0.0222338
		6.26537	8.22187		0.531414	0.830917		0.0267837	0.0296616	0.0672568	0.0306152	0.0374633		0.0412063	0.0234995	0.0300088	0.0454564	0.0326615
		3.44382	7.37581		0.135205	0.676396		0.0643148	0.0501968	0.0207994	0.0367093	0.0581759		0.0574867	0.0689988	0.067995	0.0370861	0.0294551
		8.42587	14.6777		0.845379	1.42182		0.0576281	0.124562	0.124375	0.0184524	0.00717218		0.0543305	0.047876	0.0412556	0.0489562	0.0392556
		7.52453	5.57134		0.732541	0.538762		0.0653882	0.0756914	0.0701583	0.0334895	0.036882		0.0354698	0.0544701	0.0655523	0.0429119	0.0617533
		5.7421	16.9545		0.396604	1.57837		0.0692252	0.0918117	0.118575	0.0428887	0.0423456		0.0708094	0.0550324	0.0339042	0.0291172	0.0357074
		11.5887	37.7103		1.10213	3.68819		0.063541	0.0485784	0.0264736	0.0246416	0.0363786		0.0176005	0.0498613	0.0554402	0.0455962	0.0287462
		7.63162	14.8838		0.708715	1.1356		0.0346855	0.0884797	0.0204483	0.0295828	0.0280369		0.0609401	0.0846805	0.0428233	0.0498659	0.0371603
		5.54077	17.1941		0.369327	1.50535		0.0696264	0.0486014	0.0987122	0.0515855	0.0147639		0.0579121	0.0529188	0.0491885	0.0270599	0.0573232
		7.8912	17.0291		0.785161	1.56923		0.0211423	0.0752786	0.130379	0.0388391	0.0623679		0.0649905	0.047238	0.058007	0.0408047	0.0296777
		3.70152	9.65337		0.23993	0.803637		0.0601589	0.103436	0.0917077	0.0337846	0.0219223		0.0452003	0.0355853	0.0423423	0.035275	0.0308034
		8.92449	30.4252		0.832478	3.27135		0.0260415	0.107107	0.065341	0.0320617	0.0121205		0.0525105	0.0644785	0.0313472	0.0527682	0.0460541
		4.77404	8.19826		0.241296	0.702201		0.0988121	0.0682044	0.041095	0.0457524	0.0408795		0.0550082	0.0383778	0.0459299	0.0243405	0.0380241
		5.69728	16.8088		0.507664	1.33938		0.0747604	0.0744054	0.0729858	0.040597	0.0317056		0.0774804	0.0579394	0.0350981	0.0519645	0.0316361
		5.9747	21.9189		0.547707	2.0375		0.0653388	0.0572058	0.0922265	0.0318819	0.0198508		0.0317994	0.0704956	0.0339775	0.0555709	0.0376556
		3.77952	8.68716		0.135439	0.835227		0.0330975	0.0495491	0.0899813	0.0345553	0.0547845		0.0273385	0.0460367	0.0560049	0.0206585	0.0261735
		7.68862	8.92492		0.607634	0.896511		0.0343747	0.0968248	0.0252745	0.0196146	0.0236251		0.0245607	0.0718957	0.0343956	0.0491624	0.0508766
		12.6061	17.5873		1.10664	1.6965			0.107928	0.0855885	0.0257712	0.0232498		0.0736582	0.0214961	0.0474245	0.0233625	0.0391844
		10.3432	87.0777		0.864878	21.556			0.0563743	0.0698574	0.0218775	0.0498328		0.0623776	0.0347289	0.0636714	0.0407328	0.0234481
		7.94679	8.3214		0.703781	0.731507			0.0915903	0.0552296	0.0237817	0.0182853		0.0790005	0.0462894	0.0320791	0.0305988	0.0266725
		10.0322	18.901		0.871582	1.9745			0.0655917	0.0935649	0.0345245	0.0232261		0.0465396	0.0478752	0.0651623	0.0643642	0.0340992
		12.785	15.4718		1.0882	1.60427			0.0217988	0.111255	0.039778	0.0293799		0.0825236	0.0601604	0.0512148	0.0514187	0.0603244
		13.3342	25.8551		1.43217	2.60121			0.0554602	0.084248	0.0239955	0.019361		0.0180779	0.040935	0.0334888	0.0585271	0.0286168
		10.4557	28.2926		0.918302	3.07881			0.0500703	0.0651605	0.023952	0.017017		0.0559179	0.0209646	0.0622103	0.0292127	0.0280543
		9.77223	12.1149		1.04228	1.04061			0.0297099	0.0783597	0.0447028	0.0416162		0.0577465	0.0558575	0.055424	0.0288272	0.026103
		12.3082	174.649		1.08079	49.0387			0.0657855	0.0201732	0.0476936	0.0312122		0.0150562	0.0383967	0.053712	0.0455058	0.0462879
		9.543	14.1098		0.934078	1.2723			0.0338179	0.0658703	0.0243812	0.0230139		0.0335273	0.0463159	0.0265555	0.0302972	0.0371675
		6.46275	10.4525		0.574303	0.958351			0.0397587	0.0208555	0.033762	0.0132167		0.0208495	0.0456169	0.0971778	0.0470976	0.0520293
		7.28581	17.5508		0.709665	1.64651			0.0441822	0.0494564	0.0424274	0.021152		0.073015	0.0606337	0.0423651	0.0458773	0.0254667
		4.50464	5.73669		0.375971	0.49742			0.0996123	0.0489873	0.0177931	0.0255729		0.0359324	0.0832591	0.0466672	0.0497047	0.026738
		8.77238	14.1708		0.878014	1.29416			0.0491384	0.0568914	0.0394009	0.0110011		0.0379441	0.0804208	0.0397532	0.0318498	0.0456811
		12.4288	29.3928		1.37982	2.6776			0.0773638	0.0900585	0.0488945	0.0368949		0.0376339	0.0578821	0.0592741	0.0348472	0.0302129
		4.03786	11.6554		0.108044	1.07134			0.109473	0.0823475	0.0301777	0.00868419		0.0235093	0.0905982	0.0298195	0.0295536	0.0443569
		7.67879	13.54		0.580255	1.11153			0.050262	0.079107	0.0234174	0.0455722		0.0273669	0.041051	0.0950483	0.0382611	0.0381008
		5.9857	8.26742		0.517346	0.769522			0.125451	0.0886398	0.0394131	0.0229256		0.0520284	0.0664978	0.0569393	0.0375653	0.027324
		4.64153	14.6591		0.277723	1.35945			0.0663707	0.0482858	0.0298039	0.0331821		0.0406445	0.0431834	0.0810765	0.0549402	0.045679
		7.33773	13.709		0.644622	1.30885			0.0593915	0.116694	0.0407562	0.0370148		0.0468779	0.0356055	0.0767416	0.0452984	0.0393297
		10.0266	24.1136		0.957381	3.48589			0.0593035	0.0921651	0.0224341	0.0418692		0.0388615	0.0747648	0.043764	0.0385857	0.0237796
		5.26448	4.57232		0.316349	0.429258			0.0770303	0.0824598	0.0363141	0.0153292		0.0659878	0.0458916	0.0239845	0.059094	0.0348012
		4.53835	8.4623		0.284827	0.770848			0.0909682	0.0835098	0.064565	0.0344165		0.0433456	0.0703067	0.0348142	0.0524344	0.0243732
		8.03901	11.3174		0.65581	0.925808			0.0763956	0.111088	0.0294831	0.0355591		0.0409184	0.0518619	0.0461472	0.0566003	0.0306377
		11.1635	41.1592		0.830723	5.00393			0.0406486	0.0948989	0.0267629	0.0273829		0.0423396	0.0603917	0.038357	0.0505394	0.0283377
		15.0666	68.0396		1.27385	12.3859			0.0563013	0.0889156	0.0320657	0.022883		0.0923988	0.0740174	0.0329657	0.043268	0.028236
		4.29288	6.64271		0.365866	0.696711			0.139965	0.08754	0.0469367	0.0208124		0.053021	0.0318622	0.0361857	0.037629	0.0256142
		7.82778	11.7585		0.726334	1.09396			0.062828	0.0509768	0.0467313	0.0307575		0.0333469	0.0630495	0.0459341	0.0418098	0.0449032
		6.35095	6.9697		0.664353	0.645786			0.0632025	0.0779636	0.0282958	0.047346		0.0220902	0.055863	0.0349317	0.040061	0.0277762
		8.95113	10.7681		0.782471	0.974401			0.0547377	0.0857687	0.0274542	0.0192637		0.0628682	0.060002	0.0525745	0.0454992	0.0201662
		8.4763	10.4337		0.770899	1.00238			0.0360872	0.0876587	0.0418677	0.0303628		0.0374981	0.0369799	0.0624424	0.0449096	0.0388487
		7.32713	20.0754		0.689706	1.67335			0.0401516	0.0152304	0.0404339	0.0244242		0.0866919	0.0343888	0.0657234	0.0340805	0.0657786
		0.621201	8.15621		-0.140895	0.695363			0.0390743	0.117568	0.0220414	0.0294134		0.0419661	0.0787382	0.0251991	0.0400058	0.0415239
		2.77738	10.2898		0.0885364	0.866614			0.0446814	0.0768375	0.0228927	0.0245245		0.0245103	0.0543678	0.0477162	0.0431935	0.0486769
		3.1957	10.5873		0.178157	0.873252			0.0747352	0.121085	0.0275579	0.0119299		0.0372696	0.0682211	0.0317561	0.0412596	0.0186756
		6.79723	7.38825		0.469045	0.749509			0.0538851	0.077814	0.0194956	0.0415656		0.0567505	0.0489604	0.0345992	0.0397412	0.0526226
		9.01313	14.0772		0.854211	1.3259			0.0849236	0.0659636	0.0260282	0.0193942		0.0489652	0.070119	0.0496217	0.0215171	0.0414818
		3.8188	7.91905		0.18623	0.64388			0.0691596	0.0267673	0.0599548	0.0353199		0.0423065	0.0655514	0.0493242	0.0363241	0.0326866
		4.68918	10.7743		0.365297	0.965854			0.0563747	0.0848812	0.021409	0.0189638		0.0645869	0.0512044	0.0454731	0.0258847	0.0522295
		4.79651	11.4447		0.365587	0.965136			0.0805003	0.0521999	0.0399311	0.0129151		0.0286211	0.0685871	0.0528628	0.0441797	0.0405081
		3.47065	7.58921		0.206694	0.654122			0.119468	0.0779554	0.0395879	0.0274334		0.0669638	0.0332288	0.0409522	0.0408759	0.0172184
		10.6349	13.2343		1.17569	1.10168			0.0303296	0.0492632	0.0331502	0.0610889		0.0201599	0.0549924	0.0365261	0.0497463	0.0294655
		10.6849	28.7466		1.06506	3.06324			0.0382079	0.0865591	0.034345	0.0271477		0.0679408	0.0652698	0.0583863	0.0513161	0.0365125
		14.3125	83.7923		1.2824	21.2608			0.0758992	0.0775485	0.0358927	0.0185258		0.0231356	0.0481775	0.0389073	0.019772	0.0417225
		9.23274	21.5173		0.962848	1.99438			0.0457459	0.0761232	0.0231637	0.0316002		0.0168184	0.0390064	0.0368315	0.0616789	0.0334002
		9.05563	15.0521		0.914709	1.1226			0.0811451	0.112874	0.0342104	0.0187973		0.0323687	0.0590067	0.0213144	0.0502505	0.0320129
		5.99763	9.68454		0.444967	0.95806			0.0524263	0.0336675	0.0333681	0.0279444		0.0751843	0.0345148	0.0523834	0.0498627	0.0465634
		2.42999	6.24816		0.0606307	0.499883			0.0503618	0.0738604	0.028214	0.0291171		0.0443318	0.0797149	0.0505336	0.0487859	0.0242738
		6.48793	8.60806		0.520169	0.764184			0.075346	0.0774148	0.0220396	0.0153696		0.0334233	0.0505401	0.064859	0.024377	0.0202572
		5.72674	18.5459		0.482693	1.22717			0.0418618	0.0729751	0.0298808	0.0215958		0.0521149	0.0392204	0.0593169	0.0404709	0.0311189
		10.9257	29.8737		1.18469	3.24298			0.0660269	0.129671	0.0355446	0.017842		0.0469807	0.059919	0.0532341	0.0243469	0.055317
		4.27876	14.5982		0.159236	1.39351			0.0632859	0.0771143	0.0353234	0.0321849		0.0340594	0.080602	0.0502223	0.0312541	0.0439868
		11.049	78.1811		0.923451	11.6429			0.045545	0.0536117	0.0317861	0.0183701		0.0523319	0.0382059	0.0392005	0.0420128	0.0594788
		3.5805	5.09937		0.204197	0.442733			0.0422382	0.0818378	0.0296275	0.00930593		0.0369579	0.0687044	0.0391459	0.0278692	0.037951
		8.02061	26.2025		0.768408	2.32069			0.0519817	0.0843281	0.0338622	0.0466176		0.048666	0.0732628	0.052829	0.0290326	0.0368966
		6.61821	25.789		0.506407	2.40054			0.0846475	0.0460357	0.0235331	0.013601		0.0443459	0.086328	0.0680152	0.0559114	0.0244305
		3.39052	4.37748		0.226604	0.392866			0.104588	0.126695	0.0301998	0.0208341		0.0260337	0.0572286	0.0370069	0.0339375	0.0367751
		5.91951	8.44472		0.544922	0.78209			0.117652	0.0770533	0.0277985	0.0334773		0.0508859	0.0613026	0.0314034	0.0593962	0.026653
		5.62598	5.97187		0.420518	0.534065			0.0531868	0.0228635	0.0275462	0.0266844		0.0564693	0.0653381	0.0455543	0.065022	0.0586729
		5.26356	11.1723		0.450574	1.09649			0.0500642	0.0589021	0.0652666	0.0328841		0.072665	0.0603691	0.0788431	0.0314754	0.0494085
		7.92366	16.8919		0.784553	1.76124			0.0413919	0.116187	0.0369287	0.0182056		0.0641393	0.072905	0.0480451	0.0311892	0.0385653
		5.14455	5.69126		0.353822	0.530814			0.0603537	0.0492884	0.0487005	0.0522217		0.0580699	0.0329484	0.043532	0.0524114	0.0465363
		3.5502	8.40427		0.17503	0.729265			0.0672676	0.059989	0.0309783	0.0256287		0.0252028	0.0775871	0.0379725	0.0674843	0.02657
		2.46754	4.10838		0.0616848	0.354795			0.0488421	0.0517711	0.0421194	0.0229205		0.0555064	0.0701833	0.0190795	0.0540405	0.0405077
		6.97579	9.13455		0.709409	0.864652			0.0789898	0.0657076	0.0228191	0.0234632		0.0481856	0.0808258	0.0335456	0.0512412	0.021778
		5.08915	76.2489		0.443261	18.0155			0.0875372	0.116238	0.0571779	0.033417		0.0557918	0.0636169	0.0523022	0.0708048	0.0367456
		12.1091	21.2916		1.00906	2.00013			0.107895	0.0609763	0.0153491	0.0236231		0.0222715	0.0545786	0.0559557	0.0307694	0.0280219
		6.44707	8.11091		0.560579	0.787405			0.0782837	0.119614	0.0372099	0.0238979		0.0203674	0.0682914	0.045478	0.0440458	0.0491905
		5.32241	34.2998		0.367638	6.49575			0.0989202	0.0597174	0.0241684	0.0166191		0.0469748	0.0589109	0.0396813	0.0283819	0.0259917
		5.87205	10.0958		0.37545	0.912321			0.0627514	0.0591447	0.0328285	0.0254812		0.0729305	0.0318019	0.0678971	0.0374053	0.0406592
		10.7892	13.0878		1.04004	1.33968			0.0376608	0.129694	0.0322045	0.00962767		0.0249547	0.054003	0.0280359	0.0237288	0.0285623
		8.5931	9.35534		0.862665	0.92131			0.0616668	0.126238	0.0191502	0.0126264		0.02639	0.0574628	0.0397851	0.0365679	0.0391929
		4.60305	5.62233		0.251128	0.527188			0.0640221	0.0566995	0.0390631	0.0240307		0.0571246	0.0684586	0.0448724	0.031787	0.0406894
		9.50882	21.5712		0.939636	2.22463			0.0843538	0.0537788	0.0237853	0.0114927		0.0237519	0.0497389	0.0571887	0.0226043	0.021632
		5.55326	5.96271		0.311032	0.476674			0.0836833	0.0206848	0.0334805	0.038594		0.0560408	0.0470045	0.0550854	0.0371188	0.0310514
		5.60868	7.37817		0.488721	0.764046			0.0790679	0.0679764	0.0551379	0.0447511		0.0379115	0.0398667	0.0528869	0.0439149	0.0287381
		6.81728	7.23035		0.613514	0.590607			0.0466608	0.0745284	0.055002	0.0267656		0.0418136	0.0486118	0.0323173	0.0573105	0.0288066
		7.27745	16.3392		0.567871	1.57576			0.133683	0.0722096	0.0220254	0.027967		0.0356776	0.0564109	0.0305122	0.0277015	0.0186361
		8.05805	13.9278		0.73729	1.34115			0.0568081	0.092097	0.035475	0.0461792		0.0457549	0.0592376	0.043314	0.068477	0.0237988
		5.25973	14.4742		0.386406	1.17318			0.0838107	0.118924	0.0261804	0.0292532		0.0692036	0.0532786	0.0309325	0.0431945	0.0395203
		7.04545	6.98169		0.615231	0.694884			0.029564	0.110554	0.0473594	0.0160877		0.0409739	0.0764592	0.0601382	0.0597793	0.0298645
		1.49036	7.78843		-0.122874	0.709679				0.0775498	0.0375773	0.0537158		0.0515194	0.0507469	0.0295599	0.0430103	0.0557615
		2.49758	7.14077		0.00958903	0.724698				0.135556	0.0331225	0.0384127		0.0245796	0.0391102	0.0363742	0.0200631	0.0213343
		4.9627	8.31825		0.37814	0.670757				0.0605046	0.038959	0.0179284		0.0354924	0.0513584	0.0250853	0.0499537	0.0405437
		3.07339	32.6772		0.214571	4.36998				0.100401	0.0473403	0.0355083		0.0685974	0.0734283	0.0837241	0.0457987	0.0223117
		11.1543	55.8372		1.1581	14.4956				0.0555701	0.0213182	0.019255		0.0387598	0.0396668	0.0300824	0.0463583	0.0272976
		18.868	23.3539		1.9495	2.21081				0.0435368	0.0354845	0.0143897		0.0330229	0.0795747	0.0687041	0.0372665	0.0248758
		3.93705	5.92085		0.112513	0.521407				0.0751322	0.0344518	0.023453		0.0308722	0.0482124	0.084163	0.0244452	0.0333993
		9.87548	12.5256		0.704013	1.0348				0.0489758	0.024226	0.00931242		0.0457024	0.0759635	0.0380058	0.0602101	0.0452782
		10.8216	21.1923		1.1656	2.06781				0.138293	0.0259943	0.0218663		0.0307424	0.045351	0.0307455	0.026821	0.0415784
		7.38524	9.66213		0.621613	0.979299					0.0447485	0.0239643		0.0542552	0.0318252	0.0279743	0.029112	0.0316841
		2.6243	6.41013		0.0232115	0.519251					0.048828	0.0848465		0.0349924	0.0229904	0.0756257	0.0324317	0.0455756
		8.30236	24.1912		0.726783	2.22699					0.0439796	0.0489434		0.0367163	0.0638238	0.063282	0.0304215	0.0259417
		6.53198	21.2898		0.461195	1.8862					0.038494	0.0258056		0.0370686	0.0220115	0.0357132	0.0471137	0.0495173
		6.96394	25.5532		0.62038	2.82492					0.0447298	0.0568017		0.046165	0.0686536	0.0488599	0.0358597	0.0304188
		7.22338	593.632		0.634849	206.021					0.0416057	0.0178257		0.0489469	0.0577441	0.053507	0.0608055	0.0227141
		8.16796	7.74309		0.736997	0.863961					0.0358923	0.0298923		0.0226417	0.0503507	0.0381479	0.031267	0.0348848
		8.72817	12.5209		0.666504	1.21143					0.0232145	0.0392466		0.0361947	0.0289894	0.0391115	0.0313051	0.0326958
		3.45288	9.95553		0.129186	0.858284					0.0318092	0.0278143		0.0287626	0.052689	0.0414691	0.0464784	0.0311865
		11.0975	11.581		1.30802	1.07507					0.0212027	0.0110068		0.0681561	0.0257358	0.0420707	0.0430292	0.0226209
		8.09616	9.37468		0.788809	0.833751					0.0148539	0.0231625		0.0329485	0.0593677	0.0388802	0.0366495	0.0498943
		3.28142	7.69458		0.205119	0.657705					0.0340396	0.025154		0.0546684	0.0731692	0.0576742	0.0225625	0.0310629
		9.68631	12.5954		0.883354	1.25925					0.0252949	0.0169885		0.0617618	0.0494433	0.0378193	0.0608047	0.0225762
		5.27486	27.1528		0.395073	2.755					0.0536133	0.0268184		0.0341877	0.0387426	0.0693307	0.0285325	0.0281951
		6.69828	8.61799		0.482523	0.649487					0.030404	0.0151536		0.0456338	0.0565827	0.0793703	0.0242603	0.0239
		13.3867	14.5136		1.34699	1.37674					0.0298455	0.0375867		0.0535022	0.0667013	0.0546975	0.0368498	0.03405
		8.19672	18.0673		0.682209	1.97418					0.0348864	0.04399		0.0662464	0.0361973	0.0574662	0.0455826	0.0277952
		3.57867	4.75666		0.185601	0.384422					0.0410668	0.0263408		0.0277315	0.0628114	0.0583729	0.0359478	0.034013
		9.22307	9.71967		0.895073	0.8767					0.0268683	0.0177649		0.027818	0.0550489	0.0557948	0.0547727	0.0282269
		8.53079	11.9346		0.840704	1.00395					0.045482	0.0207358		0.0264911	0.0653381	0.0457249	0.0399742	0.0337033
		12.2929	23.486		1.24191	2.36469					0.0297712	0.0236755		0.0566987	0.0818491	0.0356325	0.0336869	0.0472483
		4.78491	4.68964		0.35275	0.383713					0.0456414	0.0356779		0.0673769	0.0731592	0.0340333	0.055568	0.0305397
		5.07756	8.26441		0.416912	0.729342					0.024938	0.00935256		0.0610431	0.0608083	0.0531536	0.0327394	0.051174
		9.48717	22.951		0.963823	2.1079					0.0247149	0.020334		0.0431898	0.0620126	0.027879	0.0555203	0.0418653
		7.6754	12.4975		0.770454	1.30761					0.0419109	0.02411		0.0475823	0.0586038	0.0794427	0.0714014	0.035646
		14.914	118.195		1.31754	-19.2483					0.02413	0.00929582		0.0468805	0.0630468	0.0581492	0.0380378	0.0258866
		10.1391	14.3186		0.959438	1.38387					0.0440291	0.0134839		0.0399262	0.060734	0.059659	0.0466356	0.0282824
		0.39714	8.66009		-0.297239	0.743171					0.0256496	0.0143055		0.0354953	0.0256429	0.046128	0.0400842	0.0354057
		9.59972	35.7775		0.89401	3.98182					0.0288212	0.0227822		0.0611281	0.0566711	0.0613893	0.0393774	0.0472732
		2.34845	7.70815		0.0453707	0.531477					0.0625508	0.0289801		0.061402	0.0390413	0.0581118	0.0833863	0.0332673
		9.28355	25.6184		0.774354	2.17167					0.0346333	0.0218641		0.0417314	0.0512839	0.0372256	0.0670769	0.0268521
		10.7134	83.8725		1.23426	20.4232					0.0386674	0.0372595		0.037876	0.0580222	0.0238545	0.0451259	0.0328966
		8.95762	14.0991		0.924403	1.24224					0.0353877	0.013027		0.033563	0.0351877	0.0512323	0.0254741	0.0388082
		3.94043	6.11858		0.3783	0.483753					0.0360207	0.0308704		0.0754507	0.0676236	0.0401707	0.0369073	0.0309092
		5.16653	7.33218		0.370013	0.76658					0.0244826	0.0280856		0.0444012	0.058689	0.0445356	0.0456478	0.0363661
		10.3643	25.5193		1.02383	2.6175					0.0165251	0.0108634		0.0289997	0.0530214	0.0715693	0.0567122	0.0370541
		6.07019	7.46061		0.503256	0.66986					0.0202413	0.0175093		0.0132362	0.0508222	0.0456614	0.0299954	0.0321583
		10.9749	16.353		1.19735	1.78516					0.0273141	0.0379182		0.0362422	0.055412	0.0456383	0.0515668	0.0393265
		11.6809	13.5705		1.08777	1.48039					0.0437428	0.0325464		0.0521128	0.034834	0.0397792	0.0507427	0.0223587
		12.3608	11.5593		1.13158	1.20496					0.0267805	0.0164514		0.0584989	0.0745235	0.0317841	0.0419949	0.0470853
		9.17314	17.9206		0.853925	1.96958					0.0464679	0.0234782		0.0779833	0.0221793	0.0515203	0.0331979	0.0262848
		12.0408	457.305		1.29696	116.93					0.0154003	0.0402531		0.0277655	0.0643379	0.0553638	0.0281127	0.0342173
		9.23753	20.8849		0.86474	1.96874					0.036846	0.014868		0.0298902	0.0639885	0.0535144	0.0459121	0.022028
		5.16504	4.64348		0.534351	0.39208					0.0299066	0.0141333		0.0266078	0.0365968	0.0754362	0.0606239	0.0540284
		8.00147	10.9204		0.772961	0.989899					0.0359001	0.0291926		0.0449809	0.044786	0.0356107	0.0365112	0.0574947
		11.4121	15.0176		0.973049	1.51535					0.0307769	0.0331473		0.0242525	0.0314297	0.0568605	0.0535225	0.0259599
		8.86626	9.97473		0.862553	0.870613					0.0173521	0.0391462		0.0411861	0.0524558	0.0818286	0.0444279	0.0281568
		3.39967	10.6869		0.238267	1.00731					0.0418894	0.00481389		0.0482323	0.0511437	0.0518145	0.0636155	0.0353714
		2.04026	2.11943		-0.0364138	0.185755					0.0228096	0.0240302		0.0223056	0.0650128	0.0275321	0.0353932	0.0433412
		9.6028	18.7864		0.770772	2.01099					0.033343	0.027181		0.0555388	0.045088	0.0329629	0.0423053	0.0331399
		6.3155	9.15328		0.585052	0.79093					0.0320976	0.0252135		0.0194457	0.0826918	0.0401652	0.0496748	0.0445052
		5.45635	41.4039		0.383096	5.51918					0.0314991	0.0284029		0.0442974	0.043389	0.0387887	0.0433898	0.0415163
		6.37599	6.74462		0.637331	0.581391					0.0217195	0.0277665		0.0476832	0.0571044	0.0716614	0.0343735	0.0290619
		9.13726	12.3382		0.860178	1.14262					0.0324719	0.0357546		0.041956	0.0675487	0.050671	0.0348019	0.0425179
		3.71834	16.2325		0.12883	1.6946					0.0401867	0.0105116		0.0390034	0.0512349	0.0296288	0.0372364	0.0268599
		2.90036	6.82529		0.125497	0.649554					0.0449369	0.0357427		0.0621007	0.0351603	0.0524441	0.0449079	0.0333092
		5.33091	4.34		0.455828	0.356052					0.0359433	0.014052		0.0747292	0.0559384	0.0239158	0.049989	0.0415754
		11.7916	12.9966		1.03853	1.16276					0.0356761	0.0325746		0.0513197	0.0245547	0.0547787	0.0648247	0.0159592
		8.03238	182.64		0.745754	60.1751					0.029287	0.0368795		0.0280645	0.0739782	0.0568225	0.0511354	0.027364
		4.61235	4.75079		0.451657	0.428023					0.0507056	0.0232151		0.0459069	0.0603035	0.0454251	0.0621771	0.0227914
		9.78009	12.9176		0.903184	1.47718					0.0457824	0.0153798		0.0550054	0.0486623	0.0525679	0.0401749	0.0398567
		5.99881	19.6974		0.412894	1.43063					0.0392755	0.0118417		0.0433942	0.0511367	0.063878	0.0602014	0.04641
		7.57931	9.78816		0.692008	1.01184					0.0336586	0.0365476		0.0418089	0.0492512	0.0535127	0.0531699	0.0608608
		0.484505	5.56488		-0.175085	0.481876					0.0358517	0.0134186		0.040003	0.0380886	0.076744	0.0290041	0.0401224
		4.07285	5.63443		0.284199	0.544405					0.0448034	0.0137013		0.0303283	0.0438326	0.0658761	0.0635058	0.0210628
		5.29822	13.1163		0.430272	1.03231					0.0288856	0.0155373		0.0518166	0.0529654	0.0477621	0.0496825	0.0383889
		7.86458	29.1126		0.615491	3.21801					0.0361961	0.0237157		0.0305519	0.0942718	0.0396272	0.0423401	0.0307929
		2.51681	17.3105		0.0435359	1.53799					0.0300933	0.0628552		0.0345993	0.0487429	0.0422215	0.0509351	0.0233621
		4.91139	7.14237		0.304448	0.598543					0.0344757	0.0155406		0.0299739	0.0584834	0.0616268	0.0600398	0.0320098
		20.6261	38.8195		2.23347	4.44661					0.0276874	0.036883		0.0582754	0.0492647	0.0513547	0.0505988	0.0229859
		8.48781	18.366		0.717845	1.91938					0.0341789	0.0144029		0.0378902	0.0605753	0.0436358	0.0520521	0.0429447
		11.9529	20.4602		1.10395	2.09658					0.017297	0.0226839		0.0315265	0.0625528	0.0764709	0.0370208	0.0261029
		13.7407	29.6649		1.17615	3.25838					0.0374666	0.0213514		0.0573988	0.0482455	0.0836723	0.0572602	0.0232871
		11.8853	12.2837		1.2585	1.30065					0.0315829	0.0378791		0.0362573	0.0579004	0.045716	0.0401579	0.0341554
		11.4506	13.5441		1.12415	1.33828					0.0250553	0.0224609		0.0288156	0.0617532	0.0450075	0.0333585	0.0505464
		4.60226	6.27988		0.35678	0.558743					0.0474623	0.0218738		0.0386009	0.0529347	0.0717888	0.0563511	0.0161009
		8.1351	16.5405		0.815378	1.51528					0.0432561	0.036859		0.0362051	0.0495358	0.0631057	0.0419381	0.0621143
		9.11402	15.2232		0.917955	1.28657					0.03852	0.0169373		0.0667069	0.0433952	0.0363329	0.0533092	0.0203283
		9.56125	86.6073		0.946932	31.493					0.0232416	0.0386797		0.0343068	0.0727999	0.0435841	0.0565857	0.0336861
		8.41576	15.4528		0.75695	1.4686					0.0254005	0.0422968		0.0311482	0.0654284	0.0475416	0.0473583	0.0279078
		6.79947	11.0251		0.555825	1.16857					0.0337058	0.0462077		0.0334795	0.0599379	0.0733	0.0329194	0.0456539
		9.49699	10.5203		0.969709	0.995254					0.020667	0.0152133		0.0255827	0.0495595	0.0316795	0.0422172	0.0505115
		8.55664	14.5971		0.797618	1.26369					0.022325	0.0735566		0.0553599	0.0728882	0.0906915	0.0512656	0.0365458
		3.44133	9.05941		0.145883	0.670749					0.0447592	0.0623251		0.0506726	0.068568	0.0387603	0.0205454	0.028335
		9.13858	8.81964		0.865999	0.862504					0.011445	0.0393908		0.028185	0.038437	0.0400449	0.0621688	0.0358284
		7.48909	9.53405		0.649515	0.899205					0.0282958	0.0204353		0.042706	0.0448251	0.0353694	0.0466178	0.055534
		11.8871	21.9949		1.25003	2.23711					0.046085	0.0445916		0.0446888	0.0825865	0.0593327	0.0416042	0.0516537
		5.45598	5.91282		0.518649	0.483381					0.0193074	0.0291141		0.0580696	0.0575284	0.0423033	0.0480044	0.0323221
		6.92203	7.58588		0.555724	0.68948					0.0396985	0.0246829		0.052402	0.0457176	0.0668613	0.0599279	0.0285354
		4.58088	9.93359		0.300897	0.934305					0.0361904	0.0306448		0.0796411	0.0523726	0.0542994	0.0589331	0.0197504
		3.17761	7.23823		0.206301	0.619715					0.0293502	0.016025		0.0157485	0.0397328	0.0549568	0.0610214	0.0451424
		7.0375	11.5864		0.719766	1.0631					0.0269338	0.0170632		0.0892515	0.06933	0.0475548	0.0575955	0.0264473
		7.80404	13.0731		0.69055	1.18011					0.0397948	0.0349626		0.0485869	0.0485827	0.0458215	0.074538	0.0232739
		1.09999	64.0676		-0.282646	17.9316					0.0328076	0.0313617		0.0473779	0.0692276	0.0550744	0.0606221	0.0350525
		6.34456	67.6681		0.569731	15.7673					0.0391262	0.0135159		0.102356	0.0779961	0.0752718	0.0717281	0.029894
		5.5069	11.4864		0.463768	1.03175					0.0445368	0.0241794		0.0522104	0.0642899	0.0585307	0.0353278	0.0287073
		7.45789	8.49794		0.636606	0.791673					0.0510455	0.0288527		0.0340846	0.0872869	0.0693421	0.0387383	0.03802
		5.15695	8.12121		0.363392	0.675013					0.0384115	0.0385588		0.0468006	0.0522199	0.0866994	0.0452881	0.0325317
		8.73186	13.4009		0.820357	1.05239					0.0269286	0.0319958		0.052633	0.0583435	0.0509631	0.0352108	0.0252582
		4.93509	7.40766		0.32327	0.534428					0.0278146	0.029552		0.0347753	0.0586972	0.0708232	0.0362074	0.042681
		11.4906	17.7285		1.17934	1.6914					0.0257563	0.0522288		0.0255331	0.0573486	0.0417344	0.0417685	0.043321
		7.72449	16.2847		0.679098	1.49784					0.0268977	0.0167597		0.0394452	0.0674047	0.0457181	0.0331238	0.0470432
		9.70604	12.9863		0.997428	1.38165					0.0637388	0.0358041		0.0447991	0.0485465	0.0295376	0.047845	0.0359268
		5.30988	12.7039		0.34792	1.18161					0.0210541	0.0169514		0.0343042	0.0491391	0.0611411	0.0734132	0.0569387
		10.3485	14.0344		0.946251	1.42771					0.040233	0.0263892		0.0814636	0.0881796	0.0573615	0.0388236	0.0356435
		3.15461	4.92803		0.0896938	0.491266					0.0765285	0.0274234		0.0332853	0.0439971	0.0596887	0.0372985	0.032776
		5.51237	15.5631		0.401169	1.38164					0.0198434	0.0166953		0.0554294	0.0674469	0.0298124	0.0554901	0.0376513
		7.58879	90.7295		0.729422	33.915					0.0231122	0.0108054		0.0592269	0.0622841	0.0323162	0.0622124	0.0350999
		3.15345	8.94027		0.182287	0.924338					0.0275379	0.0229982		0.0335232	0.047571	0.0551155	0.0740583	0.0535776
		16.4249	24.1638		1.44696	2.61358					0.0246004	0.0305733		0.0377708	0.0603486	0.0457837	0.0466005	0.0292406
		0.79812	7.67134		-0.137745	0.59167					0.042716	0.0142589		0.0224498	0.067711	0.0617126	0.0381123	0.0411389
		2.02621	6.66197		-0.0336627	0.534672					0.0431063	0.0166709		0.0810701	0.0211067	0.0417324	0.059406	0.0330199
		9.5359	5.14804		0.826808	0.359293					0.0181867	0.0234627		0.0260017	0.0792424	0.0834194	0.0435663	0.0452603
		8.71852	21.5461		0.796381	2.00845					0.0353398	0.0405622		0.0664338	0.0487395	0.049348	0.0606952	0.0402908
		13.1456	18.9832		1.47944	1.90702					0.0351827	0.034688		0.0579372	0.0457144	0.0583693	0.0290098	0.0309791
		5.39117	11.5634		0.408629	1.09148					0.0426938	0.0196414		0.0409088	0.0523126	0.0393241	0.0454082	0.0443128
		2.4687	294.227		0.092829	60.4386					0.0261898	0.032986		0.0703622	0.0532022	0.04446	0.0304985	0.0584393
		7.76706	7.99057		0.653004	0.744371					0.0332151	0.0150948		0.0434442	0.0382401	0.0352299	0.0442595	0.0429348
		3.68613	13.7268		0.133342	1.26831					0.0326382	0.0606095		0.060366	0.0441972	0.0218897	0.0665751	0.0507721
		15.3612	54.1924		1.66378	8.77033					0.0353823	0.011133		0.0292028	0.0557865	0.0494643	0.0514318	0.0432275
		9.90341	13.7282		0.884517	1.36764					0.0412663	0.0202646		0.0349307	0.0291377	0.0527858	0.0416739	0.0349121
		10.3424	28.8055		1.08761	3.33704					0.0463504	0.0358104		0.0290686	0.0366128	0.0353066	0.0275234	0.0469017
		8.33926	10.4654		0.732248	0.867366					0.0381832	0.00920012		0.0744556	0.0565591	0.0506312	0.0402941	0.0373101
		7.46367	12.6174		0.688272	1.1851					0.0353142	0.0446394		0.0325996	0.0886029	0.0596192	0.0352131	0.0436864
		3.97096	7.00719		0.322221	0.544947					0.0488571	0.0338682		0.0491683	0.0452429	0.0145228	0.0390277	0.0441193
		7.30843	7.19877		0.673749	0.697209					0.0333119	0.0305689		0.0643826	0.0600959	0.0393839	0.0569036	0.0263631
		3.72462	6.17183		0.19828	0.510249					0.0303061	0.0311614		0.0411124	0.0652896	0.0610153	0.0435549	0.0223539
		0.30557	6.05258		-0.255641	0.582377					0.0242831	0.0276538		0.0627023	0.0726995	0.0829425	0.0546499	0.0252803
		9.73843	17.8254		0.669373	1.37848					0.0249453	0.0135458		0.0840509	0.0534225	0.0241417	0.0441634	0.0323956
		14.6115	22.8548		1.30577	2.35331					0.0546278	0.0274965		0.0686931	0.058563	0.0305953	0.0516497	0.0396258
		1.15398	8.88979		-0.0519864	0.772534					0.051393	0.0208187		0.0469707	0.0454873	0.0418059	0.0386184	0.0398428
		6.98861	7.33087		0.662792	0.689945					0.0298275	0.0188306		0.0581783	0.025223	0.0651111	0.0438717	0.0303743
		9.06775	12.1829		0.776971	1.10319					0.023838	0.0643987		0.0493277	0.0317011	0.060368	0.0331524	0.0467836
		6.71009	8.61691		0.489588	0.70516					0.0386875	0.020359		0.0298039	0.0749258	0.052888	0.0290493	0.0606831
		7.14519	9.42641		0.602306	0.86605					0.0313587	0.0150044		0.0339952	0.0608486	0.0574162	0.0553677	0.0166865
		1.68764	3.9294		-0.046169	0.355196					0.054739	0.0111475		0.0654012	0.0544966	0.0545732	0.024777	0.0357162
		9.87743	41.3915		0.910476	8.08895					0.0364101	0.0135395		0.0810707	0.0740387	0.0695656	0.0545554	0.0183983
		0.669539	4.3495		-0.151246	0.363205					0.0395744	0.0213959		0.0702071	0.0440437	0.0513304	0.039114	0.0245777
		3.49802	5.25912		0.23619	0.435485					0.0458279	0.0558422		0.0346857	0.0325138	0.0269054	0.0418144	0.0247712
		6.7742	7.33475		0.549343	0.650644					0.0288861	0.021886		0.0271767	0.045348	0.0409731	0.0263196	0.0338266
		19.4828	24.378		2.04367	2.59172					0.0281183	0.0212488		0.0476453	0.0791202	0.0421886	0.0354848	0.0382405
		11.162	14.7278		1.23588	1.37513					0.0332174	0.0282342		0.0234554	0.0484976	0.052687	0.0510943	0.0203861
		3.22295	5.42639		0.0669512	0.475266					0.0343491	0.0302646		0.0607486	0.0597425	0.0292708	0.0595998	0.0341593
		9.0624	11.4578		0.860226	1.1707					0.0371491	0.032654		0.0775232	0.0392672	0.044938	0.047252	0.0429172
		3.56066	14.1891		0.188825	1.11284					0.0260847	0.0168556		0.0440011	0.0480276	0.037084	0.0516081	0.0375223
		9.67188	14.7521		0.965275	1.37717					0.0383596	0.0226608		0.0443151	0.0594682	0.0285159	0.0335287	0.0649058
		0.947122	5.69785		-0.141154	0.452562					0.047977	0.0277077		0.0413652	0.0584852	0.0531333	0.0553948	0.0457524
		5.49588	13.3953		0.341492	1.52254					0.0411803	0.0395923		0.0248874	0.0493195	0.0489879	0.0516365	0.0384699
		8.30004	11.0233		0.738521	0.944169					0.0284288	0.0275928		0.061454	0.0664126	0.0635551	0.040956	0.0226702
		7.69754	21.7522		0.605039	2.16285					0.0344717	0.0186049		0.0331235	0.0241636	0.0329576	0.0400685	0.0421598
		9.34098	11.9618		0.894673	1.15145					0.030102	0.0217474		0.0374952	0.0572836	0.0540992	0.0381086	0.0531723
		7.0346	12.9286		0.469839	1.23319					0.0395397	0.0283323		0.0554978	0.0476139	0.0442216	0.0460776	0.0607905
		5.92755	15.0323		0.474545	1.42135					0.0331267	0.0344292		0.0669313	0.0221673	0.036369	0.0310791	0.0397719
		4.92922	6.72577		0.385174	0.632739					0.0421135	0.0230854		0.0377215	0.0570372	0.0198194	0.053917	0.0163699
		6.5205	8.3775		0.558359	0.739583					0.0214658	0.0127423		0.0501195	0.0595161	0.0509468	0.0444167	0.0315433
		6.91958	12.2631		0.591333	1.03575					0.0338801	0.0426145		0.0422785	0.0286193	0.0526347	0.0508175	0.0300358
		7.36522	7.33754		0.734533	0.773452					0.0311211	0.0394559		0.0684285	0.0675941	0.0338627	0.0558294	0.0413775
		5.23279	21.5287		0.572166	2.10455					0.0300678	0.0312078		0.0597889	0.0714628	0.0587954	0.0186987	0.0707863
		12.661	18.7513		1.08223	1.96151					0.0293149	0.0323648		0.0694335	0.0664318	0.0447626	0.037621	0.0213959
		8.89993	16.2427		1.02749	1.24041					0.0232329	0.0175178		0.0618521	0.0674864	0.0332404	0.053012	0.0387038
		3.55951	10.0704		0.102511	0.695215					0.0352474	0.0197093		0.0588548	0.0602515	0.038901	0.0360152	0.0218157
		12.4877	16.5696		1.10014	1.37924					0.0233589	0.017621		0.0580637	0.0541852	0.0505419	0.0614184	0.0221888
		10.7555	17.698		1.01047	1.92128					0.021424	0.0385827		0.0663443	0.0771602	0.0341625	0.0393192	0.0347852
		5.94848	11.2951		0.418658	0.971676					0.038055	0.0295011		0.0472674	0.0377775	0.0583443	0.035902	0.0564609
		10.6886	25.7781		0.985028	2.5012					0.0258026	0.0471078		0.0631348	0.0808912	0.0699803	0.0364069	0.0515339
		9.54178	9.75147		1.00073	0.925885					0.0541068	0.0237349		0.0510249	0.0688774	0.0582545	0.0650362	0.0412561
		7.91807	18.5514		0.773006	1.76042					0.026297	0.0158723		0.0362777	0.0655576	0.0435636	0.0413327	0.0205827
		7.18699	15.0926		0.691909	1.10886					0.0404414	0.0225771		0.0251996	0.0408408	0.0427642	0.0446745	0.0392355
		8.45092	7.71254		0.788783	0.843868					0.0408748	0.0176917		0.0342698	0.0664666	0.0429984	0.021351	0.0366108
		2.55151	9.5791		-0.000351927	0.783378					0.0322654	0.0217231		0.0378224	0.0525116	0.0362882	0.0499239	0.0317446
		5.18027	7.02841		0.472501	0.59046					0.0497465	0.0338679		0.0379383	0.060881	0.0250154	0.0323197	0.0393592
		8.18002	41.0854		0.744329	4.2336					0.0625537	0.00987684		0.0538992	0.0614759	0.048782	0.0611706	0.0277371
		7.27434	21.1635		0.590443	2.09614					0.0463704	0.0510581		0.0584482	0.109908	0.0662949	0.0359401	0.0339626
		5.96376	10.9509		0.438718	1.02206					0.038959	0.022628		0.0665892	0.035265	0.0523742	0.0646401	0.0480683
		9.93709	205.849		1.04218	74.079					0.0293273	0.0303443		0.0489099	0.0395657	0.0385893	0.0548974	0.0318974
		4.24453	4.51831		0.268232	0.445929					0.0274664	0.0295336		0.0542108	0.0620298	0.0827031	0.0506312	0.0650322
		12.0173	15.212		1.1632	1.52483					0.037609	0.0115685		0.0233444	0.0628728	0.0544358	0.0371033	0.0358576
		8.26494	34.9139		0.761902	3.513					0.0375245	0.051341		0.0590044	0.0390924	0.0303278	0.0550392	0.046263
		8.59022	12.2891		0.474248	1.07884					0.0318969	0.0158447		0.040675	0.0465048	0.034036	0.0486219	0.0389462
		9.70208	34.6846		1.05822	3.47338					0.0284586	0.0324496		0.0648391	0.0452062	0.0678359	0.0463138	0.055228
		8.55359	10.381		0.8394	0.917099					0.0333648	0.0144719		0.030577	0.0414516	0.0679922	0.0365688	0.0323347
		12.2289	13.1144		1.16004	1.2558					0.0434908	0.0108246		0.0293136	0.0815889	0.0622167	0.0420268	0.049376
		3.22969	2.89325		0.0185009	0.235502					0.0420619	0.0386504		0.0513075	0.0481017	0.0453856	0.0302051	0.0634288
		4.51468	5.07019		0.254998	0.435279					0.0543769	0.0306831		0.0303187	0.0554394	0.0340534	0.0535755	0.0367683
		14.0489	37.9913		1.2783	4.88611					0.0250826	0.0400568		0.0358474	0.0582224	0.0431714	0.0372995	0.0435169
		4.486	6.66619		0.2537	0.601507					0.0356677	0.0480624		0.0251248	0.0781182	0.0609328	0.0267052	0.0407387
		19.0073	26.4958		1.94832	2.8004					0.0351864	0.0198434		0.0267186	0.0321211	0.0350901	0.0632801	0.0316444
		5.85318	6.80542		0.407726	0.651482					0.0190944	0.0150073		0.0589982	0.0672117	0.0578027	0.0271025	0.0516888
		9.26074	15.3181		0.846667	1.60667					0.0448993	0.0117339		0.0482014	0.0530424	0.0643978	0.0246826	0.0441299
		4.52442	8.81358		0.329595	0.704708					0.0256647	0.0339883		0.0735681	0.0323141	0.0452197	0.0277786	0.027677
		9.53251	31.1556		0.957017	2.79605					0.0321261	0.0400074		0.0878039	0.0605124	0.0709313	0.0242273	0.0438684
		9.75402	12.5497		0.919452	1.19523					0.0248994	0.0248901		0.027923	0.0424443	0.0255538	0.0516798	0.044177
		6.37973	11.0485		0.493731	0.814157					0.0252372	0.0243662		0.0337289	0.0443606	0.067944	0.0424524	0.0421594
		12.1691	24.748		1.12133	2.78766					0.0324334	0.0162977		0.0583211	0.0962404	0.0490569	0.0468686	0.022335
		9.45137	11.7952		0.959365	1.11395					0.0370033	0.0460802		0.0332355	0.0671513	0.042838	0.0304352	0.0447573
		4.26805	6.27525		0.358804	0.489023					0.0316693	0.0458294		0.053278	0.0500242	0.0431467	0.0414245	0.0390853
		9.40319	17.5098		0.829343	1.52704					0.0205946	0.0320433		0.0399824	0.0640771	0.0578738	0.0273355	0.0273797
		10.2485	16.8393		1.00563	1.33117					0.0196564	0.0379249		0.0673354	0.0848288	0.0412067	0.0617395	0.0411156
		19.5646	125.332		2.04825	26.6229					0.0278554	0.0215447		0.0259433	0.0337662	0.0348631	0.0267906	0.045122
		2.47879	3.82284		0.0884711	0.342667					0.0125601	0.0201549		0.0317927	0.0725279	0.0475733	0.0538592	0.0498818
		18.4157	20.0356		1.95312	2.02048					0.0487922	0.0167547		0.0289092	0.0365228	0.0801647	0.0420757	0.0620805
		4.94488	6.61858		0.349451	0.616752					0.0420642	0.0459249		0.035672	0.0716576	0.0449063	0.0525547	0.0420889
		10.2354	14.7224		1.02056	1.35652					0.0228473	0.0254108		0.0444421	0.0659091	0.0487534	0.0377995	0.0243041
		8.56142	13.8765		0.764383	1.37018					0.0538084	0.0134012		0.0559668	0.0554734	0.0665733	0.0599749	0.0383489
		3.0703	106.195		0.0984491	29.5786					0.0339383	0.0282062		0.0351966	0.0241648	0.0409469	0.0391523	0.0309333
		2.36039	7.91366		0.0147041	0.714393					0.0329009	0.0450303		0.0301923	0.024307	0.0225273	0.0320996	0.0431111
		3.07068	63.8897		0.33713	15.6291					0.0370604	0.0309841		0.0393568	0.0696362	0.0506237	0.0355778	0.0442335
		7.24983	10.7792		0.595836	0.779118					0.0356757	0.0300213		0.0233064	0.0445734	0.0429334	0.0257137	0.0400209
		15.4857	20.1423		1.49891	2.18493					0.0145925	0.00592664		0.0517362	0.0568261	0.0383122	0.0373683	0.0364061
		19.0147	62.4366		1.94391	10.1503					0.0252938	0.0304774		0.0719111	0.0591644	0.0336991	0.0532889	0.039136
		7.76809	132.023		0.640688	45.8865					0.023886	0.0571242		0.0474903	0.0416557	0.0435641	0.0563641	0.0431564
		7.97903	9.66009		0.6065	0.822505					0.0391978	0.0457776		0.0474406	0.0440489	0.0554853	0.043225	0.0514588
		3.60615	5.57625		0.225167	0.564431					0.0221253	0.0614032		0.0285885	0.0596531	0.0565892	0.0274189	0.0341761
		8.45599	46.5244		0.874558	6.00876					0.0265392	0.0159733		0.0648622	0.0489495	0.0892005	0.0732752	0.0282066
		11.2771	12.8703		1.21148	1.17746					0.0357822	0.0327657		0.0303112	0.0427668	0.0540605	0.0487417	0.028428
		11.8607	154.303		1.14644	49.7641					0.0414506	0.0315728		0.0285067	0.0507873	0.0664102	0.0346871	0.0600714
		8.02345	10.291		0.767069	0.863291					0.0418433	0.026943		0.0945205	0.0790813	0.0334913	0.049841	0.0467232
		4.88255	12.6797		0.282822	1.29924					0.0345363	0.016185		0.0251855	0.0511572	0.0783144	0.0458053	0.0228111
		13.3837	34.1354		1.16147	3.38644					0.0257905	0.0315539		0.0305926	0.0683743	0.0508541	0.0484887	0.0289022
		9.43581	19.137		0.900642	2.02363					0.0463589	0.0258335		0.0522246	0.0356835	0.0548981	0.0305803	0.0205341
		7.71571	9.96009		0.687583	0.758251					0.0448753	0.0336661		0.0782005	0.0599994	0.0373351	0.0689033	0.0336364
		5.35222	6.06587		0.441488	0.503868					0.0503661	0.0328969		0.0483176	0.0654994	0.065777	0.042747	0.0561738
		10.3216	9.6034		0.999171	0.85403					0.0156741	0.0256312		0.0263312	0.0640874	0.0425377	0.0581304	0.020105
		5.92549	7.28613		0.554477	0.659592					0.0268701	0.0144877		0.0406766	0.056874	0.0567817	0.0317619	0.0375265
		7.07242	11.6124		0.617172	1.1784					0.0327907	0.0105073		0.0363517	0.0580942	0.0359966	0.0713292	0.0543054
		4.06963	3.88422		0.341002	0.287318					0.0390248	0.0259381		0.0499218	0.0786347	0.0317775	0.0394799	0.027542
		11.2129	19.4402		1.02937	2.06144					0.0357024	0.0445893		0.0348536	0.0754503	0.0383683	0.041426	0.0179827
		12.9975	14.8289		1.18666	1.47257					0.0348316	0.0390151		0.0420744	0.0664449	0.0462807	0.0447829	0.0373097
		4.59803	6.29258		0.288231	0.503164					0.0445507	0.021748		0.0472875	0.0526606	0.0414917	0.0585632	0.044008
		9.59473	20.5948		0.923494	2.07181					0.0303362	0.0501718		0.0191526	0.0461722	0.0593005	0.052846	0.0273132
		8.22336	15.2783		0.674308	1.47666					0.0273665	0.0205258		0.0423212	0.0700693	0.0410925	0.0803575	0.0334765
		1.47983	14.5946		-0.047328	1.05443					0.0222215	0.0197376		0.0543005	0.0711796	0.0313602	0.0367172	0.040712
		9.1928	36.4787		0.928392	6.14696					0.0366636	0.0270532		0.0569144	0.0368427	0.0569298	0.0409086	0.0333173
		4.12987	7.43859		0.280141	0.656244					0.0352666	0.0121707		0.0742885	0.0343439	0.0779137	0.0266518	0.0434844
		7.5636	8.03104		0.640185	0.579424						0.0113807		0.0365833	0.0493581	0.0321731	0.034158	0.0412437
		1.41521	54.9243		-0.14171	11.2495						0.0253471		0.0581739	0.0553805	0.0824897	0.0467593	0.0226581
		10.2773	12.6773		1.02729	1.25444						0.0280105		0.0479695	0.0634317	0.0344162	0.0475239	0.02099
		4.3173	7.77568		0.348486	0.721482						0.0203206		0.0505736	0.0555623	0.0564816	0.043969	0.0508688
		4.59903	4.93731		0.252688	0.420446						0.00671663		0.0296183	0.0486114	0.0627302	0.0577336	0.0355002
		8.50483	13.1539		0.674068	1.30333						0.0396064		0.0565532	0.0294895	0.0486976	0.0392977	0.0247909
		3.51232	4.62657		0.24855	0.48076						0.0194707		0.0549975	0.0534246	0.0454784	0.0254223	0.0576579
		4.05954	12.8165		0.104644	1.0973						0.0233331		0.107109	0.063459	0.0324898	0.041201	0.0430418
		3.11528	58.1156		0.201594	15.0187						0.0290137		0.0358554	0.0263447	0.0636773	0.0402294	0.0428862
		1.52389	5.88696		-0.164886	0.460055						0.0305616		0.0452864	0.0648655	0.0256746	0.0269159	0.0266592
		6.38738	6.58431		0.503976	0.606359						0.0177581		0.043054	0.0678301	0.0721375	0.0375594	0.0356499
		6.00557	11.4769		0.609562	0.868999						0.0318372		0.0974876	0.0355145	0.0388024	0.0370461	0.0400829
		10.0884	131.178		1.05911	37.5223						0.032417		0.0396789	0.036307	0.0645813	0.05384	0.040061
		9.28429	9.50755		0.919917	1.03624						0.0319875		0.0647486	0.0325331	0.0550159	0.0621978	0.0749485
		10.9522	11.8634		1.10345	1.17452						0.0130679		0.074914	0.0496492	0.0296775	0.049917	0.0240063
		9.83231	11.0943		0.855516	1.08085						0.0169864		0.0772224	0.0661203	0.0690965	0.036	0.0351658
		8.14671	11.6965		0.790334	1.06307						0.0265555		0.0303322	0.0591981	0.0555793	0.0391038	0.0391221
		9.78952	22.9277		0.954415	2.31842						0.0226415		0.0343362	0.0527121	0.0595237	0.0358104	0.0386094
		6.19677	10.9205		0.513294	0.942842						0.026252		0.0424794	0.0463173	0.0442808	0.0326748	0.0320249
		13.3945	16.2962		0.992652	1.57039						0.0155614		0.0445095	0.0488657	0.067804	0.0506315	0.0562874
		7.14788	20.7445		0.686909	2.08945						0.0363448		0.0509223	0.0839403	0.0395173	0.0389952	0.0379288
		10.2841	12.2625		0.937764	1.22542						0.0232811		0.0303294	0.0449363	0.0760502	0.0479116	0.0241637
		1.96363	76.1051		0.118468	19.9148						0.0317681		0.061322	0.034542	0.0247926	0.0482282	0.0292509
		15.8648	18.7288		1.57919	1.50733						0.0402886		0.0541293	0.0597019	0.0617293	0.0251635	0.0352722
		6.75855	7.442		0.72902	0.7137						0.0192811		0.0416804	0.0338827	0.0576171	0.0403883	0.0414716
		3.92003	25.3667		0.203345	4.09662						0.0190445		0.0600873	0.0449189	0.0618345	0.0263822	0.0194717
		3.35739	12.1582		0.159491	1.1486						0.0192695		0.0493557	0.0279865	0.0621694	0.040482	0.0267316
		7.46068	11.468		0.817714	1.06209						0.0343934		0.0461285	0.0295808	0.067309	0.0249775	0.0456669
		11.1205	17.0327		1.10703	1.6511						0.0130273		0.0563198	0.0617341	0.0381228	0.0538442	0.0196221
		7.17172	15.1797		0.777443	1.41847						0.0245887		0.0323669	0.0721255	0.0411636	0.022438	0.0317781
		3.16048	4.75537		0.167406	0.400219						0.0205274		0.0428325	0.0572684	0.0489162	0.0465249	0.0593255
		8.16208	10.4895		0.861688	0.999977						0.0341932		0.0261018	0.0777196	0.0494322	0.0540074	0.0404008
		0.885729	6.20432		-0.180603	0.581385						0.026737		0.055406	0.0602622	0.0503033	0.0269126	0.0592734
		10.7951	14.8324		1.10184	1.42781						0.0296129		0.0323704	0.068029	0.0193159	0.0687741	0.0466888
		6.36392	8.38364		0.772263	0.83344						0.0149257		0.0739258	0.0469969	0.0489654	0.0417203	0.0293802
		19.4183	26.8719		2.08509	3.07187						0.0258833		0.0326788	0.0589195	0.029047	0.0499361	0.0349536
		4.26526	6.91853		0.287765	0.594569						0.0213175		0.0347848	0.0502081	0.0333399	0.033527	0.0371523
		8.1836	26.1036		0.506418	2.57025						0.0307263		0.0246976	0.0200902	0.0638454	0.0389316	0.0428653
		3.45399	12.8726		0.144955	1.06831						0.0340667		0.0546965	0.0634687	0.037146	0.0249424	0.0446627
		8.73858	13.4939		0.835451	1.26591						0.061141		0.0299466	0.0536846	0.0597275	0.0375537	0.0334082
		8.60835	14.3387		0.816586	1.31386						0.0222022		0.0235131	0.0488271	0.055481	0.0414434	0.0278101
		11.4456	20.4712		0.98911	2.19702						0.0115517		0.0522891	0.0629638	0.0436862	0.0180052	0.0312604
		6.56523	58.1753		0.508441	8.79519						0.0363736		0.0411019	0.0588605	0.0478821	0.060335	0.056117
		10.3035	12.314		1.01754	1.41889						0.0268427		0.0674269	0.0343918	0.0509503	0.0500125	0.0478244
		12.9676	44.1993		1.0918	5.22144						0.0257133		0.0270559	0.0763113	0.0423695	0.0565751	0.0715678
		8.63464	13.1745		0.834349	1.35937						0.0182629		0.0476014	0.0471864	0.0336538	0.035375	0.0391361
		4.52634	9.81836		0.276489	0.848378						0.0228947		0.0490432	0.0218913	0.0436327	0.055914	0.0422849
		6.66604	10.1844		0.538906	0.866491						0.051894		0.0485647	0.0509024	0.051823	0.0534677	0.0463319
		1.98371	36.3892		0.048067	3.88984						0.010198		0.0226796	0.0347333	0.065287	0.06399	0.035317
		10.0669	15.2447		0.966383	1.32714						0.0141064		0.0430544	0.054492	0.0448678	0.0489443	0.032804
		21.3836	31.9412		2.39206	4.51721						0.029626		0.0425461	0.0224124	0.0422781	0.0293628	0.0166009
		8.35037	34.8895		0.73839	5.33299						0.0248421		0.0304016	0.0660831	0.0537761	0.0538772	0.0500444
		4.62798	6.69241		0.407506	0.517645						0.0490923		0.0356114	0.0336744	0.0424372	0.0436107	0.0348451
		3.91726	5.66873		0.259836	0.473634						0.0299258		0.0507926	0.0762097	0.0464896	0.0396301	0.0393181
		10.1655	8.4148		1.04612	0.83108						0.0214304		0.0310472	0.0451482	0.0661957	0.0317156	0.0506804
		10.2564	16.5931		1.02927	1.44586						0.0302316		0.019367	0.0464699	0.0644732	0.0723075	0.0225672
		2.60858	2.65473		0.050266	0.258412						0.0206034		0.0369276	0.0819208	0.0301081	0.0432299	0.0264834
		9.32428	12.018		0.853647	1.13467						0.0437166		0.0577513	0.100916	0.0643744	0.0358356	0.0365696
		7.49773	8.96956		0.715002	0.893935						0.031804		0.0663378	0.0593208	0.0504308	0.0590217	0.048418
		7.92521	14.313		0.710166	1.42192						0.0198626		0.0300346	0.0368079	0.0466724	0.0264071	0.0196787
		8.59097	14.8475		0.740564	1.36133						0.0405807		0.0510418	0.0517127	0.0463388	0.0550119	0.0659874
		3.84727	6.53381		0.356791	0.564411						0.0526772		0.0368127	0.083597	0.0334382	0.0361533	0.0319787
		2.85252	7.82512		0.0931588	0.760986						0.0174211		0.0524775	0.0312532	0.0362686	0.0346079	0.054589
		5.7437	8.03846		0.413627	0.570714						0.0363553		0.0217902	0.0480319	0.06181	0.0415031	0.0345098
		7.84639	11.9821		0.755601	1.15087						0.0250713		0.0548058	0.0726884	0.0504023	0.0311015	0.0248539
		8.54017	9.70816		0.755303	1.05021						0.0260527		0.0716731	0.0525111	0.0604814	0.0613647	0.0435367
		6.85237	9.76697		0.690205	0.807719						0.0178107		0.0537335	0.041233	0.0850523	0.0558849	0.0445072
		10.6246	11.7789		1.09315	1.19842						0.033679		0.0282753	0.0485752	0.0788962	0.0360549	0.0435598
		6.42539	28.0233		0.599922	3.02798						0.0296448		0.0398347	0.0492284	0.0527168	0.0337632	0.0409866
		4.38358	12.9524		0.319149	1.2029						0.0180172		0.0486896	0.0612444	0.0376209	0.048521	0.0464617
		4.5846	11.6978		0.364921	1.07386						0.0218626		0.0534502	0.0561686	0.0444704	0.0157733	0.0448425
		7.62985	7.15702		0.725564	0.790494						0.0379935		0.0248445	0.0202699	0.0524822	0.0357082	0.0254928
		9.91278	44.7094		0.972678	4.78781						0.0150188		0.0322314	0.0417659	0.047068	0.0286569	0.0322213
		9.02668	7.22048		0.994884	0.703821						0.0224359		0.0307737	0.0468941	0.0371342	0.0503251	0.0384244
		9.39175	18.7614		0.897698	1.92672						0.0255989		0.0252572	0.0572516	0.0622949	0.0254418	0.0473155
		5.52048	14.6287		0.329223	1.19769						0.0341579		0.0355221	0.0564405	0.027454	0.0349948	0.0363635
		6.93505	9.58436		0.59707	0.880098						0.0362427		0.0394273	0.0941547	0.0538134	0.0491876	0.0425539
		5.36317	11.9823		0.483582	1.24222						0.0143453		0.0292616	0.0653214	0.0483601	0.0489926	0.031371
		10.412	17.8622		1.03772	1.98912						0.0435323		0.0228645	0.0491787	0.0293094	0.0528413	0.0599206
		6.36198	7.55333		0.535555	0.655647						0.0325153		0.0540473	0.0536933	0.0435537	0.04603	0.0169748
		4.18203	9.76922		0.218461	1.1086						0.0317532		0.0450234	0.042541	0.0362673	0.0342185	0.0377574
		3.49503	35.7598		0.0962053	4.31233						0.0384544		0.0452687	0.0905669	0.0356669	0.0250101	0.0360207
		6.20025	15.9121		0.599508	1.43435						0.011566		0.0437679	0.0454479	0.0716731	0.0494813
		12.7854	42.2235		1.50561	6.96618						0.0196857		0.0588253	0.0454846	0.0384064	0.0444647
		7.35803	10.501		0.65391	0.88117						0.0544054		0.0628863	0.0653578	0.0383384	0.0649451
		17.4686	24.1007		1.79324	3.16229						0.0385063		0.0446797	0.0454579	0.0552764	0.0713479
		6.16652	9.70105		0.446151	0.735242						0.0340671		0.0419448	0.0643216	0.031859	0.0420549
		5.59647	10.4558		0.471962	0.972305						0.0559515		0.0571065	0.0368481	0.0498441	0.0490155
		3.46264	14.8537		0.143308	1.19936						0.0202812		0.0252815	0.0557475	0.0394445	0.0424599
		4.32903	4.66182		0.348213	0.405016						0.0154079		0.0317701	0.0356625	0.0604982
		9.11895	16.1203		0.874415	1.58468						0.043371		0.0622297	0.0671501	0.0767465
		15.3434	22.7412		1.4625	1.8946						0.0221733		0.0282182	0.0559076	0.0583191
		4.184	38.0754		0.196474	5.83424						0.0293795		0.0618878	0.0531459	0.0390733
		3.37925	15.9213		0.198948	1.56281						0.0164162		0.0401839	0.0174183	0.0330625
		4.26815	3.29877		0.212651	0.267567						0.0212727		0.0514888	0.0459888	0.0907905
		8.28877	15.836		0.615191	1.66863						0.0113593		0.0369843	0.0918622	0.0525841
		4.70488	12.1646		0.302652	1.17579						0.0198567		0.0858577	0.0414773	0.0516319
		3.32308	6.89733		0.273215	0.625095						0.026804		0.0653096	0.0423919	0.0462611
		1.59374	5.09248		-0.012398	0.42881						0.0259846		0.0281355	0.0727171	0.0349684
		11.3415	10.2373		1.10091	1.15957						0.0247994		0.0614747	0.0364769	0.0380608
		7.15851	16.0012		0.571404	1.19877						0.0384187		0.0583575	0.0426989	0.048162
		23.9315	50.9269		2.71454	6.86342						0.038828		0.0411334	0.0497788	0.0538857
		7.66829	13.7425		0.66052	1.34526						0.0604623		0.0458936	0.0644128	0.0473191
		7.64656	30.7559		0.724626	4.01528						0.0268103		0.0491217	0.093018	0.0647929
		5.18764	46.1661		0.395945	7.26113						0.0328921		0.0602113	0.0452856	0.0438579
		6.55018	12.0277		0.438047	1.02826						0.0209323		0.0373739	0.0577029	0.0452137
		6.94639	13.8432		0.545816	1.21405						0.0646003		0.0295674	0.0527258	0.0433055
		5.59185	359.064		0.46645	103.787						0.0280978		0.0303231	0.0506646	0.0625408
		10.3878	17.6928		1.02188	1.48872						0.0192492		0.0523326	0.0402718	0.0416315
		5.71709	14.6871		0.451612	1.21276						0.0170608		0.0304078	0.0406804	0.0445874
		6.45018	11.3949		0.518216	1.15328						0.0404148		0.0611788		0.0536787
		10.006	12.737		0.948159	1.17123						0.0304649		0.0426764		0.0720103
		6.09492	8.42421		0.509499	0.761698						0.0595775		0.0501531		0.0424322
		9.47385	502.311		0.897124	132.252						0.0360578		0.048156		0.0674987
		5.35827	10.1028		0.325228	0.871005						0.0176004		0.0312899		0.0394439
		12.0845	21.715		1.08375	2.48691						0.0179864		0.0392039		0.0530873
		5.41747	11.4926		0.427663	1.09842						0.0291092		0.0276947		0.0357813
		12.9757	16.3211		1.17954	1.58469						0.0375235		0.0694593		0.0553514
		4.74731	5.08288		0.313075	0.498357						0.0305917		0.0317827		0.0547666
		3.71838	11.4595		0.15794	1.03663						0.0104352		0.0423411		0.0400194
		4.87622	6.26516		0.382767	0.521942						0.00823148		0.0441679		0.0479039
		4.96186	8.86766		0.232213	0.898159						0.0315067		0.020114		0.0634843
		6.06021	81.7012		0.528439	25.0892						0.0284093		0.0321885		0.0614466
		4.33213	7.46212		0.381364	0.583735						0.0130049		0.0352534		0.0420028
		2.48224	5.30353		0.0323838	0.445714						0.011279		0.0567595		0.0691459
		2.45195	8.03193		0.035723	0.632382						0.0377204		0.0358366		0.066837
		10.7943	21.6754		1.06229	2.1509						0.0274727		0.0463495		0.0518971
		15.9316	196.015		1.60439	56.6618						0.0295002		0.0651605		0.0438159
		4.33784	5.68267		0.243179	0.482355						0.0265969		0.0426194		0.0545035
		12.3339	17.9458		1.27461	1.75794						0.0196309		0.0300972		0.0567175
		6.72026	22.7688		0.656897	2.10756						0.0378951		0.0234066		0.0434873
		6.23937	7.77373		0.572013	0.77992						0.0231675		0.0409563		0.0418379
		13.2874	20.9994		1.21199	2.16869						0.0221601		0.050964		0.0553226
		9.79967	8.84892		0.93224	0.796577						0.0281679		0.0521973		0.0292455
		11.7035	14.1726		1.13607	1.36663						0.0198981		0.0573664		0.0575651
		2.67142	6.67285		0.147124	0.569313						0.0348147		0.0241042		0.0409845
		8.4074	8.16171		0.821011	0.765704						0.0251657		0.0527459		0.0293187
		6.84975	50.8928		0.643033	8.9056						0.0190752		0.0335472		0.0586036
		13.9217	375.915		1.18948	99.9619						0.0511817		0.0242735		0.0669849
		7.5168	15.5519		0.664612	1.68235						0.0271211		0.0485628		0.05307
		16.2169	23.4283		1.95762	2.34605						0.0431728		0.0584649		0.05377
		8.07337	8.44235		0.767306	0.760383						0.0258313		0.0468424		0.0663192
		8.05323	10.285		0.803303	0.963747						0.0307582		0.0350446		0.0524477
		6.06736	13.1294		0.535448	0.995598						0.0224933		0.0303422		0.0450544
		8.64637	48.7282		0.744304	9.71501						0.0252733		0.0511976		0.0761808
		6.63373	14.4885		0.569132	1.17056						0.0270339		0.0327806		0.0372132
		6.95683	8.61573		0.626735	0.866694						0.0344716		0.0339418		0.0548548
		2.88732	5.09909		0.110775	0.470462						0.0187158		0.0381083		0.0409967
		3.01186	4.92677		0.0503683	0.472633						0.0792441		0.0440932		0.0509576
		5.97301	10.0147		0.541163	0.809035						0.0315416		0.0627155		0.0445094
		7.75312	8.44328		0.629711	0.876367						0.0472326		0.0373365		0.0738131
		7.46453	10.851		0.579128	1.12261						0.0744867		0.0352583		0.0793543
		13.0347	14.2007		1.31065	1.40993						0.0169435		0.0318461		0.0383735
		7.19704	7.64379		0.641844	0.713022						0.0171923		0.0495207		0.0273638
		9.22627	12.4768		0.917805	1.30309						0.0182781		0.0416277		0.0542722
		5.50982	12.8034		0.432608	1.17206						0.0129656		0.0304276		0.0392721
		4.57661	15.6437		0.215965	1.22975						0.0145464		0.0330186		0.0264201
		7.30481	19.0285		0.790174	1.66783						0.018284		0.0609058		0.0652095
		11.1694	13.737		1.26066	1.39099						0.0234096		0.0554826		0.0727134
		5.5454	16.0746		0.383539	1.62418						0.0358611		0.0288609		0.0379181
		9.34075	15.328		0.950489	1.39465						0.0287583		0.0407222		0.039204
		9.88571	8.73718		0.99385	0.792047						0.0520786		0.0605307		0.0425417
		6.8886	15.0545		0.513824	1.51256						0.0162459		0.0286596		0.0565508
		8.29309	15.0647		0.709522	1.35655						0.0158794		0.0448743		0.0704854
		11.7246	12.9553		0.949756	1.26078						0.0287307		0.02262		0.0523024
		6.93492	6.91582		0.718402	0.610335						0.0271063		0.0414202		0.0475352
		5.34338	401.985		0.383483	106.134						0.0186913		0.0392339		0.050213
		13.5332	16.1397		1.1121	1.64377						0.0292768		0.0326931		0.0707116
		4.79543	92.4614		0.242452	23.3853						0.0365936		0.021693		0.0259025
		23.1745	23.2449		2.73383	2.40882						0.0179592		0.0537946		0.0626267
		19.1624	18.6184		1.98624	1.54868						0.0221143		0.0825324		0.038408
		0.0908465	7.38379		-0.216997	0.646216						0.0110722		0.0610925		0.0803497
		8.11266	9.61524		0.672735	1.0072						0.0106277		0.046712		0.0663085
		5.98442	9.84734		0.501632	0.905265						0.0153657		0.0414136		0.0725042
		5.83499	6.84961		0.552137	0.687768						0.0326249		0.0859389		0.0564704
		5.49943	16.676		0.534879	1.45277						0.0191998		0.0438155		0.0443054
		10.6064	17.1573		1.0048	1.6486						0.0357605		0.0401961		0.0329166
		5.28787	10.5457		0.409883	1.09053						0.0463245		0.0721585		0.043663
		11.8809	14.3466		1.28316	1.4681						0.0287411		0.0411166		0.0638538
		10.6942	21.2195		0.786853	1.7682						0.0118646		0.0336221		0.0593758
		8.71534	16.1608		0.783239	1.4669						0.0440475		0.0301008		0.0384769
		8.41004	16.5477		0.80353	1.36842						0.0156694		0.0351883		0.0748029
		2.31397	4.974		0.0636073	0.466577						0.0242892		0.0334211		0.0728819
		11.6336	16.494		1.27832	1.75988						0.0259635		0.0912418		0.0295256
		5.4415	9.82156		0.377749	1.02475						0.0192193		0.0541597		0.0437296
		9.27015	12.7988		0.917506	1.13779						0.00951619		0.0675302		0.0562051
		9.28091	8.66004		0.935137	0.874407						0.0242154		0.052993		0.0989999
		1.33913	5.45492		-0.139533	0.481128						0.0241793		0.042954		0.0438506
		6.04565	687.396		0.518292	232.361						0.0687479		0.0194925		0.0315457
		12.4366	19.4132		1.42539	1.77574						0.0352307		0.0344288		0.039523
		7.07088	6.34528		0.546401	0.637323						0.0308797		0.0576696		0.0511829
		6.18846	13.4336		0.614085	1.14431						0.0205352		0.0235369		0.0449041
		3.89949	8.78965		0.255414	0.897696						0.0308835		0.0469176		0.0401102
		13.974	20.3979		1.14662	2.13473						0.029855		0.0554025		0.0884439
		2.04509	4.86671		0.00252651	0.372221						0.0207809		0.0321367		0.0336773
		8.38248	7.09836		0.87666	0.631234						0.0446099		0.0362693		0.0458841
		13.5047	15.3845		1.24496	1.51204						0.0614293		0.0303981		0.052301
		8.26547	10.3272		0.830023	0.958607						0.0148769		0.0228252		0.0475955
		7.67474	223.807		0.650667	92.0262						0.0164451		0.0318081		0.0225952
		6.25696	11.9414		0.49158	1.04048						0.0391695		0.0540688		0.0663928
		8.54207	20.083		0.792447	1.90639						0.0651284		0.0467491		0.044416
		9.13639	14.4605		0.890225	1.52622						0.0246719		0.0669029		0.0440455
		7.75655	7.22623		0.83657	0.725704						0.0159171		0.0647254		0.04389
		4.93698	8.22073		0.424123	0.731322						0.0192135		0.024845		0.0530382
		4.09491	5.12574		0.22208	0.4857						0.0152369		0.0824197		0.0535238
		4.22156	11.6165		0.23489	1.02701						0.0296173		0.0498003		0.0472937
		5.60888	8.44922		0.392176	0.782435						0.0253053		0.0477728		0.0460218
		2.87637	6.22552		0.120999	0.623807						0.0244859		0.0451778		0.030286
		6.65191	16.049		0.63169	1.44408						0.0279798		0.0338748		0.031605
		6.92429	10.4228		0.660224	0.757074						0.023196		0.0324887		0.0488118
		9.34619	13.7556		0.932198	1.33404						0.0291786		0.0292263		0.048625
		3.48572	68.5356		0.293148	12.8233						0.0335846		0.0921646		0.0486389
		8.42556	18.7137		0.84194	1.59216						0.005585		0.0354048		0.0715814
		8.33777	33.3434		0.934379	7.68083						0.0521356		0.0403697		0.0829504
		0.797745	4.43493		-0.142323	0.400656						0.0188281		0.0407507		0.0286347
		8.50391	8.29974		0.805821	0.671067						0.0479163		0.0293285		0.0408596
		2.88749	48.3289		0.294553	11.6773						0.0212894		0.0658875		0.0414275
		17.7534	25.7136		1.74711	2.69211						0.0237194		0.0501985		0.0547931
		9.59255	12.9148		0.915684	1.37518						0.0350271		0.0441559		0.0316777
		24.4695	21.6205		2.73268	1.89039						0.0130463		0.0290349
		11.9274	11.2166		0.895407	1.20751						0.0415403		0.0647882
		9.91188	96.739		1.03463	19.9096						0.0152943		0.0424707
		10.7645	12.1452		0.995088	1.1523						0.0128255		0.0458067
		4.57266	5.45256		0.189098	0.519716						0.0263071		0.0446576
		7.18743	7.80715		0.683503	0.737259						0.0373433		0.0410433
		12.4276	17.1509		1.24565	1.62223						0.0433377		0.0385219
		5.79834	7.44782		0.545759	0.685009						0.019714		0.0666098
		5.10302	7.47413		0.331817	0.483413						0.0348539		0.0289557
		7.61153	15.4662		0.692824	1.6308						0.0511808		0.0420296
		7.66934	12.2478		0.620453	1.35451						0.00805551		0.0900227
		0.562269	7.59979		-0.129475	0.6788						0.0278394		0.0799289
		21.5013	35.0472		2.29104	3.69664						0.0208087		0.0625293
		6.82994	7.37453		0.804956	0.670889						0.0192164		0.0717561
		8.50835	7.92993		0.856259	0.709173						0.0330373		0.0463035
		10.0801	9.88817		1.02191	1.03576						0.054116		0.065712
		5.08305	37.5914		0.393328	4.105						0.0422806		0.057151
		8.28982	11.6835		0.854743	1.1418						0.0451707		0.0190392
		4.02179	5.90398		0.368203	0.504328						0.0271467		0.0836589
		5.66249	11.8877		0.403765	1.14635						0.0325698		0.0675367
		10.7928	11.8264		1.05989	1.03047						0.0126768		0.0504537
		5.98381	8.48653		0.467797	0.890155						0.0267877		0.0761493
		5.04898	74.6939		0.22306	18.0165						0.0107324		0.0163838
		7.64324	9.62211		0.767531	0.805556						0.0163467		0.0296633
		6.9484	10.51		0.648156	0.936686						0.00601509		0.0217212
		8.76077	10.3895		0.818469	0.955687						0.0417632		0.0283433
		15.246	22.7319		1.37249	2.08208						0.0148242		0.0498294
		13.1931	239.275		1.47377	121.383						0.0316458		0.0108092
		7.75609	39.3063		0.662854	9.18373						0.0293355		0.065928
		4.6613	8.44985		0.261078	0.734076						0.0275408		0.0369601
		6.55417	10.2228		0.550374	0.728211						0.0193478		0.0481137
		6.10654	7.57561		0.646734	0.629279						0.0182264		0.0630774
		6.73455	6.67098		0.672272	0.586604						0.0298918		0.0302801
		19.1567	20.4756		1.78769	2.16894						0.0225343		0.0374885
		5.13623	8.12193		0.512154	0.761895						0.0289551		0.0401089
		13.3626	18.3228		1.20558	1.75247						0.025554		0.0229912
		5.38594	11.766		0.390232	1.08578						0.014422		0.0282495
		6.29482	6.71762		0.605333	0.58905						0.0237116		0.0334194
		7.44936	11.7211		0.646609	1.1411						0.0159166		0.0496634
		9.42203	8.95589		0.891823	0.852596						0.0171304		0.0820727
		14.5592	40.1779		1.31692	4.39816						0.0541888		0.0360732
		7.07108	59.0759		0.593162	15.4813						0.0276074		0.0226672
		10.0071	13.8812		0.903432	1.37713						0.0226612		0.0387832
		0.00896279	7.53831		-0.280476	0.634186						0.02716		0.0297746
		4.48572	7.83212		0.404779	0.697546						0.0238569		0.0409863
		15.2267	95.4564		1.38612	22.1311						0.0169428		0.0536049
		2.57449	2.31549		0.0858322	0.205239						0.0121964		0.0416118
		3.5121	9.27716		0.157823	0.909299						0.044353		0.039843
		6.22784	125.202		0.625547	27.9031						0.01504		0.0422205
		6.29407	55.94		0.540407	17.4493						0.0103312		0.0513029
		8.91465	8.49545		0.843152	0.948387						0.0533415		0.0331819
		5.19352	125.022		0.474761	27.125						0.0392462		0.0352607
		12.7836	27.6862		1.10649	2.55066						0.0246651		0.0435388
		11.8164	16.679		1.02349	1.64758						0.0233998		0.095858
		8.11986	12.6064		0.853028	1.15777						0.047134		0.0397208
		5.79275	17.7217		0.48599	1.68202						0.01252		0.0359702
		6.55753	7.84557		0.637948	0.680846						0.0463225		0.0326016
		10.0688	26.832		0.964363	2.23055						0.0624047		0.0352662
		18.8848	31.6049		2.05211	3.13547						0.0252273		0.0255526
		1.45119	6.4095		-0.0675141	0.56747						0.0124974		0.117323
		8.80673	15.1302		0.822489	1.38057						0.0132996		0.0809244
		5.18161	19.2527		0.446527	1.42218						0.0322803		0.0275307
		9.60946	11.7647		0.887006	1.06686						0.0497742		0.0501807
		14.9095	29.8566		1.29681	2.98363						0.0270738		0.0929667
		5.3796	4.49043		0.246884	0.432717						0.0532576		0.0440638
		13.6368	22.8052		0.998393	2.26532						0.0452012		0.0441155
		9.12209	19.4579		0.793044	2.03066						0.013403		0.0686366
		13.326	20.1231		1.1457	2.03152						0.0502524		0.034406
		17.0441	28.4739		1.65481	2.94754						0.0213337		0.0399783
		7.43347	182.441		0.635053	40.2651						0.0219119		0.0270029
		8.43602	13.1556		0.804375	1.06033						0.0211091		0.0606847
		8.33583	9.53493		0.765819	0.791404						0.0455219		0.0737721
		17.7531	20.8222		1.73604	2.24203						0.00664701		0.0432518
		5.55775	13.0183		0.496978	1.17788						0.0414798		0.0685369
		4.63242	12.8568		0.286241	1.13409						0.0120928		0.0587599
		4.933	12.5366		0.288118	1.16833						0.0190735		0.0390135
		6.10691	6.49697		0.441577	0.642683						0.040965		0.0672575
		15.4041	23.3534		1.48393	2.93584						0.0135489		0.0756111
		4.5253	11.4882		0.239247	1.04876						0.0208377		0.0574748
		15.8148	35.158		1.53946	3.9429						0.0253581		0.0632749
		7.90501	19.4799		0.809473	1.7204						0.0410608		0.0323447
		4.42522	6.95805		0.337257	0.553541						0.0479794		0.0472945
		16.5853	24.9162		1.65685	2.70077						0.0232976		0.0619082
		7.93534	9.99618		0.693704	0.906269						0.0106794		0.0474432
		7.24514	13.6054		0.745213	1.41149						0.0268258		0.0605762
		2.078	7.01162		0.00857145	0.569545						0.0151741		0.0603537
		1.8326	4.46066		-0.00153858	0.3634						0.0296068		0.064869
		10.6757	18.3197		0.947379	1.612						0.0134687		0.075569
		21.684	25.0961		2.35764	2.79343						0.0211715		0.0332274
		3.96657	3.35729		0.179099	0.290278						0.01428		0.042613
		3.91654	5.71682		0.33404	0.499102						0.0369749		0.0534318
		4.71824	8.33298		0.375656	0.721355						0.0500228		0.0370254
		6.67984	6.83985		0.493836	0.625015						0.0145758		0.0279496
		4.42365	13.1729		0.28381	1.23456						0.0129506		0.0343709
		9.07604	20.9442		0.818928	1.95082						0.0137221		0.11582
		9.0751	13.7488		0.7778	1.22306						0.0450453		0.0537061
		9.4578	21.391		0.960968	1.92869						0.0132788		0.0411448
		4.333	5.57649		0.276625	0.532927						0.0373091		0.0305573
		14.6708	38.4865		1.34788	3.52028						0.0347851		0.0355763
		10.0393	10.7084		1.02369	0.889939						0.0188348		0.039478
		4.5883	11.2971		0.316683	1.06074						0.0229209		0.031025
		17.7151	24.2771		1.65189	2.3735						0.0340714		0.0230409
		5.49273	7.55232		0.467217	0.637252						0.0322192		0.0386607
		11.32	110.704		1.17098	31.7854						0.0193203		0.0452498
		10.4492	16.4486		1.04484	1.66405						0.0158633		0.0359718
		7.31988	10.8668		0.611138	1.14545						0.00776982		0.0408578
		5.38279	5.70128		0.427225	0.549905						0.0388728		0.0679543
		7.14702	7.88317		0.663255	0.840015						0.0597012		0.0382441
		8.686	19.4425		0.843237	1.66968						0.0165044		0.0535614
		9.95263	11.9932		0.983845	1.12443						0.0337177		0.0570049
		6.88957	12.9737		0.566513	1.11262						0.0144911		0.0828331
		7.91926	15.6274		0.64931	1.37609						0.0143532		0.0335341
		3.35688	8.08586		0.108983	0.798447						0.026481		0.0538541
		8.94351	12.2913		0.747879	1.17119						0.0141782		0.0486375
		15.0914	38.8348		1.38415	5.00997						0.0316448		0.0636948
		5.77978	9.25093		0.409511	0.852813						0.0165111		0.0910553
		7.39455	8.72101		0.7196	0.837356						0.0165535		0.0402305
		10.4276	15.1131		1.1227	1.34486						0.0291328		0.0514228
		7.40327	9.36511		0.654285	0.890689						0.035518		0.0538145
		3.05095	2.39839		0.0360596	0.226282						0.0335336		0.030236
		9.82705	17.0325		0.919614	1.45572						0.0549772		0.0731241
		14.5077	30.0388		1.3711	3.22663						0.0382589		0.0312478
		9.29033	5.66717		1.00313	0.544492						0.0296885		0.0412503
		5.89686	62.098		0.411421	20.1596						0.0163811		0.0311109
		5.41091	13.0149		0.443873	1.29817						0.0470897		0.064713
		7.94422	12.6817		0.759772	1.17645						0.0527538		0.0756047
		7.75259	12.7435		0.713751	1.13926						0.0298361		0.0730392
		4.18468	7.51293		0.300814	0.542531						0.0743558		0.0491726
		9.28689	13.6771		0.766934	1.31899						0.0473513		0.0452506
		1.07465	7.853		-0.112313	0.611232						0.008656		0.0276225
		5.28477	8.85399		0.426908	0.764082						0.0248576		0.0299327
		10.5929	11.5326		1.02403	1.11104						0.0303391		0.0485031
		9.10794	8.99783		0.905179	0.878011						0.0163592		0.0726846
		9.603	12.8801		1.22801	1.28124						0.037926
		10.8973	175.34		1.14828	41.1636						0.0332178
		6.4624	13.0555		0.605986	1.14129						0.023268
		6.53475	8.34719		0.578134	0.697655						0.0244344
		2.10716	8.18793		-0.0294614	0.759787						0.0169986
		7.29178	12.4082		0.646098	1.13069						0.0148606
		19.0612	13.1082		2.04856	1.37716						0.021808
		6.10274	59.123		0.583597	15.2435						0.0285481
		6.63345	12.2755		0.604023	1.01819						0.0180782
		6.15221	459.288		0.407979	120.325						0.0192642
		6.99852	10.5141		0.563747	0.923224						0.0320642
		4.8875	21.5884		0.397083	1.75197						0.0162106
		5.03695	5.68702		0.46927	0.488618						0.0210221
		4.58329	9.69941		0.418067	0.876857						0.0224157
		7.33847	9.07883		0.723594	0.856671						0.0198863
		6.60623	10.599		0.594663	0.796242						0.0135474
		6.36342	426.81		0.516656	-8.55768						0.0222379
		10.1655	40.3405		1.10991	6.10262						0.0122051
		7.95959	8.56901		0.766579	0.807671						0.0551467
		12.5595	30.6327		1.07947	2.8575						0.0377547
		11.8305	12.4789		1.10644	1.23412						0.0399055
		8.14531	12.1403		0.749213	1.16205						0.0473623
		6.5462	7.53401		0.557287	0.742837						0.0179423
		5.02443	7.54438		0.345806	0.739328						0.0126133
		9.87306	10.6394		0.980754	0.897962						0.0090226
		6.16789	9.38156		0.531571	0.857631						0.0379737
		11.2951	15.4368		1.12243	1.34169						0.013543
		4.9521	5.32148		0.443256	0.475026						0.0246908
		6.24455	5.82739		0.762371	0.582988						0.00913125
		9.3454	17.713		0.826825	1.82601						0.0464911
		10.3571	18.3149		0.963127	1.86898						0.0430119
		9.97597	24.8985		0.994734	2.37597						0.0164873
		8.09139	13.9192		0.699075	1.25174						0.010667
		6.73255	6.8109		0.679859	0.707057						0.0258109
		11.0543	14.972		1.08771	1.5038						0.0302647
		5.90667	6.94478		0.412236	0.641881						0.0612476
		2.78232	8.09697		0.15483	0.61978						0.0474207
		4.79183	7.24755		0.392871	0.572739						0.0379591
		9.46489	14.4029		0.895676	1.36895						0.0380955
		6.13706	8.05498		0.525279	0.610364						0.0390673
		7.37078	15.3838		0.739959	1.35294						0.0198636
		7.06463	11.163		0.667539	0.858417						0.0493099
		11.624	26.3662		1.11576	2.57941						0.0178595
		6.89748	12.8313		0.646203	1.1586						0.0286168
		9.04961	16.8193		0.832496	1.7723						0.0590268
		6.61718	76.5579		0.537647	18.7489						0.0209301
		7.03784	609.724		0.668671	152.714						0.0323065
		3.35887	6.25576		0.263491	0.501284						0.0474229
		11.6399	15.2728		0.814919	1.39434						0.0335584
		2.14678	6.15089		0.0861912	0.456323						0.0155718
		8.14563	25.6725		0.730957	2.26971						0.0202604
		13.8083	13.87		1.12134	1.39637						0.0149663
		8.90292	9.67833		0.944033	0.889562						0.0330848
		7.2328	9.02965		0.685863	0.905755						0.0415019
		4.6541	9.18419		0.22839	0.798821						0.0505773
		11.1138	12.7345		1.23313	1.2081						0.0335062
		7.55322	37.7029		0.724857	3.95756						0.0133697
		5.80284	54.4685		0.664788	13.5365						0.0172564
		8.69436	33.5999		0.797485	3.71282						0.0391832
		6.47181	10.6026		0.616326	0.944067						0.00792933
		8.37649	10.3369		0.949581	1.00045						0.0445284
		17.9395	20.9848		1.7606	2.11096						0.0084459
		3.3586	7.80681		0.0575164	0.617242						0.0235235
		7.02452	23.3475		0.650186	2.21779						0.0270592
		2.59406	4.61649		0.180293	0.387878						0.054678
		8.13064	17.6881		0.721067	1.75402						0.043151
		6.46541	8.77572		0.701884	0.796675						0.0330068
		4.63222	5.47012		0.296699	0.480573						0.028755
		5.34674	8.76507		0.406604	0.797794						0.0593428
		6.87303	13.0484		0.8033	1.21478						0.0301115
		5.73658	172.305		0.446774	42.3786						0.025913
		8.41718	99.0675		0.831509	41.4726						0.0123713
		4.68456	9.26478		0.507371	0.757226						0.0234457
		6.67513	5.46083		0.493927	0.559716						0.0241424
		11.5756	11.5338		1.16642	1.17378						0.0555288
		10.2417	62.0758		0.974773	12.0487						0.0607639
		17.4641	25.4907		1.77883	2.78113						0.0204097
		3.79178	16.3099		0.349037	1.24894						0.0242208
		19.4245	25.0628		2.0909	2.57633
		4.88845	7.51459		0.309333	0.668754
		10.3291	12.1568		1.08884	1.18141
		12.0546	85.473		1.3262	19.6164
		1.29462	8.80928		-0.320922	0.825202
		10.2338	16.3001		0.917618	1.42742
		14.4569	20.0758		1.32765	2.19965
		7.0846	10.7825		0.627015	0.939712
		5.12092	10.534		0.405892	0.976631
		7.08578	12.265		0.536114	1.05282
		8.08038	9.97673		0.762429	0.892228
		7.99765	16.5367		0.7127	1.41654
		6.89309	9.71468		0.518641	0.954085
		8.83597	26.3343		0.932225	2.51389
		6.05224	8.40797		0.44462	0.68597
		10.8037	11.2101		1.07204	1.01394
		10.9701	12.5718		0.622612	0.907027
		8.6538	14.8468		0.807933	1.22728
		11.1498	14.8251		1.05358	1.43589
		3.46041	6.63853		0.130811	0.62325
		9.23409	20.8768		0.90819	1.95135
		6.24341	8.67998		0.63029	0.805776
		5.71646	8.42277		0.589189	0.663259
		5.7424	7.15826		0.374926	0.694668
		11.3705	16.7666		0.96245	1.61453
		13.311	12.2756		1.54721	1.16133
		2.63171	5.76311		0.0780997	0.445757
		15.555	17.5322		1.644	1.65717
		6.0299	9.37732		0.531708	0.845711
		9.05922	271.97		0.970674	81.6541
		6.82621	7.06908		0.744716	0.755467
		10.6764	20.6165		1.08755	2.22099
		5.68098	6.96545		0.48687	0.697145
		1.80974	9.57366		0.00836324	0.937824
		4.25762	4.92647		0.26553	0.454886
		4.03536	4.14565		0.336214	0.365021
		6.65008	14.2853		0.691608	1.30477
		8.70139	12.649		0.798296	1.1691
		11.4312	9.78908		1.19207	1.02404
		6.13872	7.15742		0.543602	0.711996
		3.50549	7.71927		0.144854	0.601901
		8.16693	16.596		0.769954	1.47243
		11.4409	16.7733		1.24483	1.50065
		3.58404	5.81364		0.214762	0.436755
		6.9757	20.2079		0.71547	1.77794
		11.3123	11.7945		0.922761	1.26652
		5.25683	10.8135		0.360558	0.949459
		3.87416	82.7217		0.179467	19.8774
		12.4476	125.594		1.30891	32.9391
		4.05922	9.02472		0.281369	0.776155
		7.66529	16.4268		0.662749	1.56832
		11.1791	15.1328		1.09321	1.52425
		8.51465	9.32733		0.763756	0.739005
		7.34676	9.92043		0.753489	0.788179
		12.3909	38.9318		1.04245	4.18818
		4.66989	9.64345		0.356654	0.777618
		7.19176	11.119		0.654828	0.984851
		7.95088	12.8952		0.867466	1.17042
		21.3164	27.9632		2.40351	3.31631
		1.01352	5.33247		-0.221881	0.41968
		8.57946	13.2211		0.688762	1.04637
		5.56203	10.3581		0.473387	0.807046
		6.72185	7.05935		0.595188	0.64155
		4.86289	11.8253		0.307416	1.20821
		8.71268	8.67528		0.973384	0.740626
		10.3861	16.0379		1.02146	1.63103
		8.70297	12.7662		0.786437	1.21126
		7.12084	16.6829		0.758881	1.42294
		5.87558	12.378		0.477294	1.16685
		4.60077	7.68453		0.279646	0.764455
		6.90476	21.6018		0.52253	2.00229
		8.89055	12.36		0.825252	1.17318
		11.5425	18.9766		1.05335	1.78249
		3.69608	10.1074		0.384504	0.935737
		9.28651	17.9558		0.819757	1.57149
		7.32218	8.66581		0.893679	0.778203
		4.92496	9.9391		0.328011	0.913474
		9.94008	14.43		1.03301	1.34505
		8.01906	18.7476		0.699713	1.49391
		11.7746	24.985		1.06346	2.32092
		8.15776	32.7238		0.743958	5.98119
		15.1107	49.8814		1.54418	7.17055
		6.55178	11.7867		0.644056	1.06424
		3.95737	4.41306		0.253081	0.328607
		8.30553	13.7236		0.936617	1.04696
		1.18189	7.0884		-0.176713	0.635247
		4.65829	7.49975		0.312749	0.649787
		10.4127	11.6013		1.07389	1.22837
		2.80985	4.18833		0.150939	0.334554
		9.58615	29.0644		0.97496	2.57805
		7.25939	16.9018		0.621115	1.35504
		9.82978	12.4917		0.897443	1.12508
		5.78692	5.41046		0.417843	0.537154
		7.51363	100.782		0.650561	18.2617
		5.42539	16.0571		0.397472	1.45814
		3.12119	29.773		0.141586	2.60682
		8.87218	10.6067		0.843773	0.954591
		0.479251	4.7993		-0.194549	0.419222
		9.20069	12.9479		0.789394	1.27185
		5.38724	8.46974		0.417904	0.646745
		21.5332	15.9715		2.34784	1.61734
		5.34392	6.94032		0.399712	0.53461
		7.35111	10.5752		0.631419	1.05803
		6.49162	12.9107		0.56392	1.15805
		5.18955	7.78138		0.366461	0.707746
		6.70335	10.5532		0.547519	1.20114
		24.565	27.2019		2.75154	2.74496
		8.26489	19.9431		0.744743	1.69918
		3.70089	8.34992		0.205243	0.819721
		8.04093	12.8179		0.730981	1.25691
		10.5223	12.8662		1.17188	1.23236
		5.45711	6.3684		0.343311	0.607649
		7.76282	10.7952		0.7084	0.919507
		10.0714	12.5399		0.928208	1.10472
		6.33065	6.94861		0.562195	0.640457
		6.23108	11.1717		0.579983	1.15847
		6.23722	14.6206		0.468922	1.28857
		7.50473	17.9854		0.745901	1.6475
		10.9306	53.9558		1.21622	11.8718
		6.80087	8.25267		0.612299	0.721072
		10.3278	11.2332		1.01542	1.21086
		8.55205	354.906		0.745264	99.677
		4.387	8.79246		0.356551	0.807055
		8.50427	12.4135		0.777853	1.09136
		7.29761	13.3882		0.626302	1.1409
		3.07372	67.3912		0.123066	8.08324
		8.65019	10.4163		0.804801	1.01438
		5.88865	98.4066		0.388119	23.3441
		8.90446	9.92185		0.780332	0.941884
		7.63547	9.73416		0.70531	0.84572
		16.3099	22.533		1.43283	2.17688
		1.36791	5.21855		-0.0718516	0.404884
		5.09728	5.36802		0.534497	0.428154
		6.81308	19.5242		0.616366	2.16599
		3.32262	8.23811		0.126972	0.800442
		6.69879	12.5781		0.459089	1.35473
		5.7779	19.8325		0.488043	1.70796
		7.37797	8.0615		0.725031	0.872671
		7.22721	12.1846		0.650411	1.23822
		7.40345	92.691		0.69705	18.1741
		6.69972	9.74313		0.587353	0.910042
		8.85101	20.1443		0.874736	1.62084
		6.99023	12.5862		0.672646	1.07945
		9.17942	8.88896		0.953187	0.793568
		4.21539	16.1766		0.408048	1.32838
		5.81798	6.48754		0.473573	0.685483
		10.7023	12.0713		1.02474	1.25542
		7.38653	99.4771		0.811904	23.3332
		8.18156	8.23094		0.820658	0.845648
		12.8469	23.1458		1.22842	2.15193
		5.93212	13.6747		0.529901	1.27612

## Sheet: Figure 8
		Figure 8a					Figure 8b
		seed_SA_scores	cp_max_SA_scores	seed_sc_scores	cp_max_sc_scores		seed_100_sc_scores	unconstrained_dreamed_100_sc_scores	constrained_dreamed_100_sc_scores	core_sc_scores	cp_max_100_constrained_dream_results (J / g / K)	cp_max_100_unconstrained_dream_results (J / g / K)
		4.31032	4.82067	2.53951	4.93063		1.7442	3.88014	2.87868	1.50726	0.916564	0.890356
		7.38399	4.24452	2.39981	4.234		2.24308	5	2.54102	1.76042	0.971648	0.91014
		5.97646	4.127	2.09832	4.93434		2.52936	4.68771	1.6376	3.66515	0.821558	0.937005
		6.56263	4.51331	2.30066	4.96192		4.09084	4.70874	3.35926	1.24681	0.966371	1.05893
		6.07793	3.83927	2.77622	4.91252		2.18562	4.64922	3.27394	2.49569	1.03316	0.941411
		5.87669	4.78163	1.92253	4.99999		1.68065	4.25647	3.96155	1.57733	0.931704	1.06253
		6.53487	4.55239	1.89817	4.99127		3.63465	4.36054	3.89199	2.34456	1.02025	0.993369
		7.7793	4.26588	2.27223	5		2.81548	4.5191	3.77648	1.82244	0.779326	0.965535
		4.83042	3.68055	2.04806	4.7485		2.29536	1.7496	3.42926	4.54107	0.924715	0.786957
		6.23408	4.23323	2.45749	4.99999		3.06961	4.42498	3.10378	2.21768	0.868393	0.979258
		5.82028	4.04189	3.30276	4.7753		1.93216	3.81657	3.43704	2.56006	1.03758	1.01751
		6.74653	4.21543	2.07835	4.07672		2.17235	4.99993	3.71729	3.76881	0.951231	0.929806
		7.36202	3.80541	2.02799	4.98801		3.36262	4.66573	3.98686	2.72656	1.00428	1.00511
		7.03996	4.64311	1.80318	4.70745		2.11609	4.34764	2.57083	2.21626	0.89068	0.970243
		4.74086	3.84181	3.5184	4.469		2.09671	3.65876	3.9017	1.885	0.882698	1.0624
		6.02471	4.60328	1.63824	4.14441		2.62768	4.52392	3.8537	2.56254	0.854249	0.902981
		3.50596	4.34417	3.45371	4.23471		1.91539	4.56128	3.13261	2.07172	0.901879	0.918673
		7.04931	4.93109	1.69852	4.79706		1.70884	2.49599	3.06904	4.16894	0.970248	0.975479
		6.97497	4.8152	2.14277	5		2.40906	4.1035	3.97337	2.74366	0.783272	0.924562
		7.11178	4.04239	3.34995	5		2.02746	4.18819	3.96123	3.96157	0.916242	0.919225
		5.71399	4.74184	2.88195	3.40203		3.09819	4.51882	3.82692	3.61222	1.02873	1.02819
		5.91322	3.89543	1.97975	4.89776		1.67188	4.42784	3.97721	2.15869	0.813426	1.09433
		6.6814	4.33725	2.14234	4.45102		1.9806	4.37333	1.76649	1.80128	0.874534	0.904647
		5.26415	4.58411	4.09084	4.70874		1.96215	4.1934	3.64083	2.94346	0.927364	0.996503
		6.34937	5.73179	3.85045	4.12353		3.23525	5	3.86241	2.33109	0.99962	0.937983
		6.56003	4.63403	2.7109	5		1.72895	4.1209	3.68279	1.33132	0.954157	1.02347
		6.50782	3.71214	2.17889	4.14755		3.31939	4.57819	3.89643	1.44995	0.873358	0.980058
		5.78416	4.1497	3.17796	4.86248		2.54762	4.55188	2.69061	2.73538	0.871497	1.06671
		4.52786	3.94609	3.08036	4.96269		2.2886	5	1.80857	2.60071	0.619075	0.970966
		6.33688	3.66994	3.27461	4.40883		2.29179	3.31189	1.65035	1.76898	0.858194	0.876762
		6.9052	4.11757	1.73858	4.99206		1.73434	4.31469	1.98881	1.86134	0.97635	0.99804
		5.63827	3.97415	3.36262	4.66573		3.08289	4.95254	3.80367	2.85722	0.928768	0.955633
		5.9262	4.62557	3.25582	4.47552		1.87388	3.87942	3.76372	3.94627	0.866798	1.00155
		7.22227	4.25883	2.14524	4.48143		3.41441	4.4086	2.24716	3.74708	0.796994	0.877313
		4.92942	4.03743	2.70779	4.97465		2.81792	5	3.45862	2.85405	1.0348	0.833689
		4.90213	4.47812	2.96455	4.9994		2.88032	3.49109	3.64384	4.94508	0.929646	0.95687
		5.0346	3.89477	2.57734	4.2319		3.21002	4.98109	3.13596	2.97571	0.807322	0.941936
		5.0887	4.74249	2.88237	4.99956		3.47129	3.47129	3.47129	1.44246	0.928213	1.11944
		3.96082	3.15607	2.82891	4.40717		2.46904	4.99994	3.9219	3.50595	0.981216	0.920363
		5.95598	4.33279	2.54762	4.55188		2.49504	4.84906	3.84382	4.83394	0.857288	0.974966
		6.33142	4.48336	2.92746	5		2.33545	4.59311	1.48587	2.20282	0.650137	0.969568
		5.39779	3.71256	3.06961	4.42498		1.57416	3.92094	3.11782	1.59568	0.933655	1.03267
		6.31791	4.69811	1.86689	4.64677		1.9935	4.99993	3.26853	1.89703	0.964703	0.998351
		5.10732	5.2399	2.78601	2.69701		3.18809	4.98232	1.65689	4.17247	0.987218	0.880978
		6.43059	4.38632	2.53167	5		2.1136	3.95102	3.99056	3.74478	0.939816	1.00775
		5.20995	5.25567	3.35647	2.9944		2.62236	4.13162	1.79114	2.77109	0.927193	0.903143
		4.82877	4.26309	2.8884	4.5484		3.15791	4.51911	3.97865	2.99615	0.865734	1.03071
		6.52278	4.08593	2.35079	4.73382		2.77555	4.69359	3.15253	3.01653	1.01522	0.993399
		6.14657	5.10566	3.79132	4.14489		2.60557	4.99995	1.34072	2.54887	0.936791	0.876277
		7.60139	3.93868	2.87061	4.99989		2.48956	4.56491	3.45541	1.12674	0.907722	1.05487
		7.54313	3.9482	3.21293	4.6517		3.2635	3.66122	3.86016	1.99961	1.01943	1.03231
		5.37086	3.50555	2.84168	4.18766		2.26528	4.78861	3.84806	4.44897	0.69474	1.03592
		5.19199	4.39714	2.90672	3.77366		3.48724	4.05738	3.80048	4.79629	1.03017	1.11424
		4.49245	4.2829	3.53207	4.65656		3.12511	4.67838	3.98635	1.89398		0.889361
		5.09731	4.29396	2.6558	5		3.45371	4.23471	3.88656	1.68191	0.954683	0.902466
		6.68392	5.29976	2.5275	2.53723		2.22389	4.99594	3.01371	2.63973	1.04532	1.02653
		6.27661	4.55559	3.70166	4.38619		3.21293	4.6517	3.60968	3.62891	0.889422	0.95613
		7.57026	3.68766	2.39104	4.51807		1.83171	4.29866	3.96388	2.12387	1.08125	1.05749
		6.63149	4.69943	3.09819	4.51882		2.21044	4.78388	2.22018	1.8808	0.994027	0.945676
		6.25225	3.65747	4.04777	4.75277		2.87712	3.91048	3.24299	2.37583	0.899337	0.84648
		5.10324	4.91855	2.37989	4.79143		2.08317	4.79118	1.21814	2.23735	0.77845	1.04629
		6.0159	4.32198	1.97648	5		2.80856	4.33553	3.28941	3.23825	0.898532	0.945279
		6.14889	5.2756	2.30632	5		1.97253	4.99989	3.68455	3.44005	0.80245	1.05567
		5.34962	3.98349	2.80413	4.95586		3.3403	5	1.72919	1.7466	0.959056	0.830033
		6.15552	4.16312	2.49014	4.29733		2.03393	5	3.74125	2.61944	0.998043	0.91657
		3.80849	4.62209	2.51196	4.81956		1.45472	4.99993	3.50818	2.14701	0.824226	0.9007
		7.34328	4.27783	2.59708	4.58828		2.40706	4.37467	3.51613	2.83312	0.957928	0.969231
		5.98248	4.4516	2.50305	4.96973		1.99566	3.20828	2.11033	2.51448	0.83561	1.0163
		5.48456	5.27131	2.04173	5		3.24341	4.99999	3.80858	3.08346	1.05661	0.943164
		7.04468	3.65303	1.93135	4.37749		2.91724	4.54547	3.84403	4.27251	1.01591	0.996316
		6.12364	4.65108	3.99375	4.5016		3.53207	4.65656	3.69254	3.7764	0.946456	0.918107
		6.70558	5.0578	2.45285	3.34001		2.4587	4.72866	3.10888	1.79983	0.94897	0.948119
		6.75817	4.17788	3.10136	4.25151		2.14088	4.11536	2.97266	3.9754	0.954439	1.12478
		6.39611	4.65993	1.78641	4.99997		2.9399	3.36483	3.43432	2.30919	0.97064	1.11703
		7.31498	5.80567	2.29536	1.7496		2.91647	4.45652	2.32322	1.35946	0.807803	1.03623
		6.35896	4.0123	2.80402	5		2.8065	4.77726	3.91692	1.66789	0.884434	0.970155
		6.30578	4.50591	2.16251	4.80254		3.2189	3.06521	3.95748	1.92904	0.902219	1.10668
		4.26986	3.56412	2.81651	4.38126		2.72124	4.63948	1.77164	3.40016	1.00368	0.967093
		6.0536	4.26204	2.6998	3.65872		1.68149	4.11509	2.57588	1.42862	0.945119	1.04542
		6.60452	4.73604	3.8464	4.99868		2.39875	4.19302	3.43574	3.73956	0.916664	1.00483
		6.72559	5.06861	1.95998	3.75523		2.6169	4.3496	1.28936	2.00408	0.650895	1.02368
		4.52079	4.20499	3.22731	4.96432		2.25129	3.76896	1.69639	2.52677	0.890627	0.772138
		4.42286	3.90356	3.08289	4.95254		2.65502	4.5187	3.80155	3.60613	0.872971	0.955776
		6.16423	4.46412	2.12863	4.99581		2.70688	4.58133	3.70106	3.78231	0.766414	0.982338
		6.7977	4.16095	3.31039	4.24619		2.93997	4.42051	3.84076	2.89446	1.0017	0.995765
		4.21003	4.0443	2.25272	4.68237		2.76464	4.15581	3.30955	3.14243	1.04161	1.10703
		6.43352	3.98254	2.01418	3.8477		1.96017	4.97493	3.6913	1.71599	1.0638	0.902616
		6.45893	4.42604	1.77977	4.67359		3.41019	4.75784	3.85846	2.0452	0.80666	1.05857
		5.02432	4.07389	3.36633	4.99995		3.10136	4.25151	2.66231	2.23549	0.702137	1.03867
		5.64247	3.91321	2.67728	4.28908		2.26877	3.56162	3.79515	2.30712	0.942372	1.04958
		4.76587	4.36454	2.73178	5		2.05873	3.69518	3.88913	1.71217	0.874855	0.840941
		6.58172	4.19523	1.92198	4.5878		3.02074	4.96927	2.33558	2.7193	0.884063	0.91414
		6.32748	4.03548	2.48956	4.56491		2.32509	4.61731	3.23368	2.68514	1.0607	0.928676
		7.46516	4.38347	1.41107	5		2.15329	4.52027	3.33817	3.17711	0.818033	1.00369
		5.51696	4.72076	2.70407	4.99769		2.22146	5	2.40106	3.28933	0.713097	0.897216
		6.17759	3.98462	1.59078	3.93632		2.58218	5	3.71076	2.52828	0.967696	0.90029
		6.79898	4.64534	2.72124	4.63948		2.86873	4.48879	2.34947	1.65633	0.816143	0.924396
		6.93662	3.78423	2.06491	5		2.63529	4.21897	3.18402	1.88125	1.0327	0.97716
		7.51672	4.58415	2.26919	3.4975		2.31914	4.88306	3.06461	4.38681	0.882025	0.944302
		5.769	3.88104	2.33545	4.59311		2.3762	4.13322	3.42649	3.60833	0.828787	1.0685
		5.54793	4.67726	2.04489	5					4.24036
		6.35559	5.33203	3.21791	3.85004					2.2738
		6.05282	4.31334	2.77689	4.60509					2.1173
		6.8047	4.19251	1.75821	4.0884					1.9935
		6.48817	3.94358	2.74363	4.37632					2.7086
		5.97838	5.06485	1.82275	3.47909					2.83746
		6.17579	3.98581	3.25594	3.20697					3.00193
		6.9444	5.03677	3.3403	5					2.7555
		7.3718	4.29885	2.84541	4.43879					1.44419
		7.23035	4.36647	2.57536	4.95777					2.64662
		6.35832	4.30732	1.92636	5					3.79669
		3.79592	4.86021	3.22646	4.99978					2.26614
		6.53291	5.31373	2.56773	3.13239					3.69602
		6.80224	4.38347	2.14313	4.83476					1.94477
		5.3447	4.69591	2.26877	3.56162					1.89125
		6.99707	4.18719	2.41491	4.20639					2.19128
		7.77715	3.83066	2.24111	3.90486					3.52271
		6.2285	4.80437	2.43398	4.69686					1.95068
		5.72061	4.37637	1.46027	4.99998					3.70517
		4.63817	3.96505	3.22466	4.90929					2.80584
		6.69198	4.51755	2.34499	4.69145					2.63797
		7.12132	4.29252	2.12034	4.16276					4.33058
		6.50664	4.07359	1.68798	4.34625					3.74474
		5.38385	4.48351	2.57091	4.88018					3.13179
		6.19861	4.51737	2.77451	4.99996					1.88179
		5.81469	4.18334	1.96275	5					3.14989
		6.43079	4.73804	2.41869	4.71908					2.98325
		5.97213	3.92091	2.79294	4.95298					3.74355
		5.73174	4.6687	3.24211	2.79047					3.9873
		5.42149	3.82146	2.81548	4.5191					3.4631
		5.84786	3.93698	2.73796	4.32955					1.25943
		5.89516	4.58198	2.92986	4.56288					3.1073
		4.92004	3.77257	2.90401	4.11992					2.45496
		6.01705	3.82436	2.19393	4.14713					2.48673
		5.31284	3.64745	2.22309	4.95689					2.56464
		5.84918	4.30744	2.60211	4.99998					4.64147
		5.04868	4.15508	2.93997	4.42051					3.45689
		6.10336	4.35176	2.80005	4.10171					1.24429
		6.6995	3.7466	3.38118	4.57684					3.62587
		5.68869	5.57218	2.19028	2.61639					1.20148
		6.48415	4.53517	1.57048	4.03152					2.10546
		6.02779	4.26772	2.14255	4.98743					1.43846
		5.36861	4.91525	2.24843	4.99999					1.72441
		4.85791	4.91562	2.28559	4.99996					4.20527
		5.87848	4.03963	2.73382	3.77861					1.4194
		5.68837	3.74339	1.7868	4.62196					3.4089
		5.79516	4.21335	2.14657	4.67797					3.54631
		6.48195	4.31886	1.81683	4.80934					3.70114
		3.78273	3.99228	2.95012	4.96167					2.33728
		4.24567	4.30566	3.27484	4.30822					2.85748
		5.95805	3.93222	3.38308	3.35474					1.26763
		6.2592	4.09446	2.52966	4.77897					1.64866
		6.2912	3.88341	1.60433	4.99998					1.76646
		4.3659	4.58879	3.48447	4.99981					2.32724
		5.7341	4.51824	2.61498	4.75488					4.389
		6.3933	4.40815	2.67292	4.99974					1.78036
		5.06658	3.6906	2.47488	3.81072					2.78732
		6.02155	4.06078	2.55182	4.82908					1.95083
		6.78462	5.7672	2.94037	3.36893					1.74697
		4.92973	3.92583	3.13467	4.92447					3.27736
		5.51207	4.39981	3.73469	4.9759					2.85739
		5.87994	4.95497	2.648	5					1.9472
		6.34406	3.91499	1.72438	4.50058					2.67847
		6.132	5.34554	2.6764	3.39713					2.13035
		6.43532	4.93	2.19308	4.88865					3.85904
		6.36779	3.77363	2.23195	4.54741					1.89565
		6.28874	3.95849	2.39797	4.99998					1.54566
		5.1568	4.03796	2.87614	4.99985					2.61944
		4.4576	4.08434	2.95421	4.99998					3.7734
		6.9101	3.81749	2.59184	4.69909					3.45921
		5.83889	6.5491	3.11273	3.68772					2.90341
		7.42166	4.67219	1.76374	4.95618					2.10401
		6.35169	4.81143	3.21463	4.99995					3.15475
		6.11073	4.8919	1.99406	4.81121					2.28513
		6.37501	4.30954	1.88416	5					2.41716
		5.36861	4.08224	2.59509	4.03803					1.8651
		5.19225	4.55503	3.01327	5					2.59657
		5.16143	4.49223	1.47381	4.85978					2.18742
		5.54113	4.92705	2.2227	4.9134					4.11225
		5.31702	4.42816	2.58218	5					1.94727
		6.69087	5.16796	1.71733	4.99547					2.07987
		6.38362	3.93733	1.96215	4.1934					4.55738
		4.21312	3.99713	3.16893	3.71751					5
		5.98666	3.82808	2.59171	4.36036					1.88572
		5.46398	4.65345	2.33399	4.99995					1.95885
		5.68438	3.87084	2.12531	4.85085					1.76539
		6.39256	4.90023	2.81675	4.99999					2.3314
		5.54732	3.61854	3.00535	3.97789					1.92473
		6.27133	4.36572	1.49943	4.49509					3.45466
		5.97203	4.38073	3.97001	4.99995					2.42058
		5.08825	4.17554	3.23328	4.64829					2.54528
		4.68121	4.37937	3.15348	4.96597					1.63662
		6.01639	4.69406	3.26637	4.9888					1.24808
		5.78637	4.2775	1.83293	3.79822					2.52944
		5.1099	4.61189	3.87547	5					2.84223
		6.73283	4.55673	1.71776	5					4.14324
		5.10921	4.94324	2.24933	4.1212					3.00777
		5.70206	3.63874	2.80401	4.92583					2.94256
		6.57122	4.69381	2.22092	4.74432					1.36081
		6.0047	4.13034	2.95992	5					3.76047
		7.51359	4.95965	3.25164	3.99277					4.3824
		5.2993	4.64781	2.06135	4.71264					3.57464
		6.56575	6.03978	2.9399	3.36483					3.07085
		6.03509	4.23639	1.57451	4.31812					2.92574
		5.46863	4.4363	2.4587	4.72866					2.97674
		5.61942	4.75353	2.77164	4.98654					1.06451
		7.84591	4.39455	1.87388	3.87942					2.60504
		6.23719	3.99901	3.15791	4.51911					2.51872
		7.88651	4.01622	2.60625	4.16798					1.80149
		6.09753	3.97059	2.39957	4.6155					4.01792
		5.97376	4.62642	2.65695	3.51381					2.25157
		5.88062	4.07986	2.41427	4.61322					3.47806
		6.25384	5.10617	3.62476	4.99775					2.67218
		6.99919	3.43002	2.41817	4.63173					2.33234
		6.13702	4.76269	2.72096	5					3.81749
		6.2252	5.85238	1.63827	2.81585					3.44471
		4.42768	4.24108	3.04774	5					2.54327
		5.39791	4.28958	2.22146	5					1.11484
		5.45563	4.69906	3.63339	5					1.83173
		5.09607	4.35208	2.60459	4.90556					1.91133
		4.33675	4.09932	2.2648	4.83455					3.49484
		5.03976	3.9153	2.77555	4.69359					2.27444
		6.62273	4.33222	1.70492	3.92882					1.74537
		4.5332	3.78817	2.99403	4.7257					1.91933
		5.70651	4.60969	1.71378	4.67695					1.76086
		6.86852	4.8398	2.15375	4.99999					4.07362
		5.80962	3.62622	3.52591	3.6763					2.75384
		6.41964	4.22666	2.16637	4.38208					3.62878
		5.74624	5.38339	2.11572	2.94658					2.02744
		6.30651	4.07008	1.98596	5					1.45484
		4.47056	4.7758	2.87709	4.19197					1.00223
		6.74747	4.8582	2.25221	4.58163					2.33986
		6.51787	4.11195	2.41444	4.99978					2.24915
		5.47902	4.33773	3.41019	4.75784					1.94792
		6.40893	5.94007	2.48224	3.70147					2.44961
		5.39033	5.51612	2.86873	4.48879					3.74222
		6.38767	4.49845	1.79113	3.45282					1.40801
		6.78918	4.70444	1.9519	4.56068					1.2961
		4.8286	3.88809	3.16498	3.32131					1.52512
		5.89449	4.87587	2.49528	4.99843					1.6023
		5.65915	4.06079	3.3715	4.61346					3.74594
		5.68132	5.55426	2.46818	4.97808					1.54979
		7.94097	3.80966	1.95306	5					2.0225
		4.39475	5.2115	2.99239	4.67743					1.4499
		6.08734	4.76835	2.61065	4.97521					3.53278
		5.77445	4.26739	2.07331	4.30582					2.83077
		6.1288	4.86665	1.7232	4.33444					1.47073
		6.54483	3.65125	2.05872	4.2992					2.18093
		7.00922	5.65799	1.64055	3.17172					4.01018
		5.80225	3.80403	2.78661	4.40164					3.40413
		5.88148	4.74227	3.49573	4.99995					1.42375
		4.37816	4.36516	2.5963	3.7572					2.70226
		5.80752	4.62083	2.61871	4.20365					2.64438
		7.4281	4.23212	2.18131	4.93179					4.33991
		5.04732	3.82403	2.78634	4.39254					3.18686
		6.84252	3.65284	1.83987	4.29706					3.17727
		5.95577	5.30537	2.26528	4.78861					2.87446
		6.90298	4.68489	1.57514	4.99176					2.09181
		6.67229	4.84019	2.44836	4.99998					2.09099
		5.78306	3.98415	1.59034	4.70707					3.3204
		5.32093	5.38372	2.76464	4.15581					3.87612
		6.25947	4.42351	2.20685	5					3.63863
		6.75645	4.2798	3.09423	4.97961					4.66602
		6.29364	4.00131	3.25641	4.98311					2.67704
		4.79932	3.39923	2.44084	4.99945					2.14411
		6.06615	4.27934	3.07096	4.68808					4.44101
		5.9872	4.65515	2.85855	4.4719					3.72393
		7.24719	3.7006	2.66536	4.36695					1.30008
		7.68929	4.066	1.94984	4.98756					3.40386
		6.96448	4.7494	2.97059	4.99283					3.08147
		5.89594	5.11141	3.00351	3.66047					2.24451
		6.07676	4.33405	2.74744	4.26034					2.49803
		5.89789	4.2417	3.04224	4.99949					3.38791
		6.028	4.06584	2.63529	4.21897					1.92876
		6.49931	3.64485	2.26287	4.37565					3.223
		6.13975	4.4878	2.77644	5					3.44505
		4.91491	4.747	2.87712	3.91048					4.29034
		6.66708	5.10125	2.80385	4.53701					3.55561
		7.20711	3.6186	2.96565	3.93936					3.08536
		7.19419	4.18057	1.80132	4.93015					1.51564
		7.54466	5.2198	2.64584	3.10957					3.33876
		6.59538	4.48062	2.34681	4.68155					1.86652
		6.02562	5.93805	1.51422	3.94356					3.2964
		6.17417	4.50009	1.7306	4.58795					2.34893
		6.68791	4.96604	3.08738	3.08533					1.36542
		5.70544	5.11528	1.35481	3.39495					3.3972
		6.66196	3.51903	2.11307	4.55296					3.76514
		6.12143	5.199	2.59782	4.88709					2.74671
		5.98862	4.65973	2.96043	4.94282					2.93162
		6.36837	4.98049	2.27988	5					4.9997
		5.81132	4.58388	2.25396	4.99528					4.14884
		6.36504	4.05734	2.23767	4.13808					3.02958
		6.70861	4.07994	2.40105	5					2.69472
		6.38236	4.20471	2.46953	3.22684					4.48444
		5.90915	4.20723	1.50612	4.99851					3.56107
		6.48511	4.51069	2.67709	4.99967					2.93612
		6.94842	4.01079	2.778	4.04313					2.44805
		5.36847	3.56278	3.00459	4.05444					2.55379
		5.79347	6.04875	2.15872	4.46284					3.96414
		5.56669	5.25657	3.23857	4.13739					3.97145
		6.0516	4.24094	3.09772	3.9643					3.0121
		5.94049	3.89751	2.61278	4.97888					1.22171
		6.16711	3.95296	1.99313	4.99997					4.11367
		4.51844	4.15594	2.86448	4.94499					3.02163
		5.3118	4.25577	2.50195	5					2.27291
		7.1944	3.77798	2.12147	4.22125					3.09098
		6.50575	5.2963	1.89276	3.97189					2.08662
		5.91242	5.29925	2.19613	5					4.51594
		4.1432	3.61294	2.89532	3.85236					1.71167
		7.25611	3.62668	2.3299	4.60386					4.72297
		6.08673	3.97499	2.22389	4.99594					1.37097
		6.27607	3.73473	2.24764	4.99374					3.42128
		6.2099	4.05903	1.94813	4.75246					1.37759
		5.27299	4.16097	2.21044	4.78388					1.41292
		6.02091	6.14212	2.97069	3.42332					4.22048
		6.13699	3.93027	2.03289	4.43657					2.93307
		5.75121	4.20316	2.57692	4.64679					3.92708
		7.00274	4.15173	1.76816	3.77925					1.61141
		5.87947	4.7734	2.4595	4.9694					2.5554
		6.37646	4.8319	1.82375	3.50011					4.66236
		6.24619	3.89042	2.01178	3.54059					2.25077
		7.32403	4.98621	2.81385	4.69655					1.94624
		6.54227	4.1693	1.57502	5					2.78398
		4.9683	4.86133	2.33628	3.06839					1.67783
		5.79764	4.52714	2.3762	4.13322					3.77871
		4.88803	5.10166	3.84224	4.21566					3.02651
		4.96772	4.8465	3.49076	4.99987					1.51909
		7.676	4.03264	1.96603	3.19293					3.75052
		6.63798	4.90528	2.1141	4.84554					2.38682
		6.3477	4.13539	2.84017	4.05607					3.10071
		6.86003	4.2828	2.52502	4.99982					1.4674
		5.6139	4.53962	2.89987	4.99864					2.79252
		4.98599	3.98022	3.18293	4.85955					4.24056
		4.03349	3.88731	1.93474	4.4604					1.93095
		6.08719	4.12783	2.80872	4.94218					3.91869
		5.85964	4.40655	1.99954	4.67094					3.80892
		6.61098	3.95876	1.72258	4.99989					3.8371
		4.90441	5.03403	2.91647	4.45652					2.95717
		5.03238	4.58103	2.79409	4.93875					1.86767
		7.20992	4.35125	2.10375	3.47408					3.40141
		6.95969	5.02906	3.51287	5					2.89741
		5.378	5.47232	2.26829	3.80418					2.86255
		5.96143	5.03946	1.62489	1.76665					2.27893
		6.84495	4.79781	1.72464	5					3.20272
		6.73067	4.13035	2.42283	3.94843					1.50846
		5.29229	5.36564	3.17054	3.22566					3.64887
		6.32758	4.5196	1.99566	3.20828					4.18812
		6.30553	4.59055	2.55787	4.64759					4.82615
		6.13515	4.65052	2.15251	4.63281					4.0413
		6.70044	3.97182	2.52298	5					3.20475
		5.91399	5.22414	3.07753	4.46202					3.05651
		6.15983	4.90118	2.11751	4.09225					3.43379
		6.1377	4.89531	2.75062	4.08582					3.51519
		4.30248	4.31286	2.92662	4.91347					2.48202
		5.16242	4.96642	3.41441	4.4086					2.00215
		5.10827	3.90401	2.07768	4.99801					2.69722
		5.68022	4.95226	3.45592	2.49252					2.35355
		5.8073	5.04787	2.78649	4.98769					3.58673
		6.11519	5.11039	2.66414	5					1.72982
		6.27124	5.38317	3.15632	4.95508					3.11195
		5.02496	4.27132	2.68764	3.50397					3.02166
		6.17685	4.2886	2.6111	4.01272					2.83366
		6.64696	5.14107	2.24695	4.51589					4.06181
		6.28376	3.64738	2.28497	4.95709					2.40652
		5.40884	4.24525	2.8541	4.80488					2.88368
		6.48195	4.36298	2.5308	4.16537					1.76253
		5.22543	4.32573	2.35012	4.67674					2.2936
		7.80135	4.97735	2.29001	4.69604					2.54792
		6.67971	4.14635	1.75673	4.62427					2.7933
		6.50961	4.31395	1.7769	3.60977					3.488
		6.59234	5.55136	3.32373	4.42323					2.77752
		3.99825	5.3568	2.92744	1.94591					3.89607
		4.65007	4.00676	2.25516	3.44251					1.73337
		7.12626	3.79651	1.70884	2.49599					1.97078
		6.10549	3.93132	2.47478	4.69612					1.50709
		4.43811	4.42541	3.21096	4.71112					1.45556
		6.62048	5.11261	2.82545	3.55878					3.7313
		7.02873	4.64408	2.1207	4.70164					2.20442
		5.66073	4.6428	2.0162	3.90643					2.58019
		5.61451	4.87115	2.64116	2.4647					2.80487
		6.10261	3.84848	2.02263	4.83025					3.42388
		6.51938	4.04589	2.36497	4.87353					2.42556
		6.56156	3.82353	1.72895	4.1209					4.42076
		7.17016	3.55103	1.59546	4.99395					2.44573
		4.63183	4.35515	2.84989	3.98168					4.82954
		6.4186	4.3001	2.93812	4.99754					3.19737
		5.85421	4.21693	2.84819	4.72076					3.96045
		6.22651	4.46165	2.72529	4.7888					2.58091
		6.47529	4.0874	2.38543	4.66552					2.97833
		7.09741	4.02835	1.90099	4.45172					2.7094
		6.4721	4.24171	1.87437	4.99892					2.08488
		6.05265	4.94777	2.12819	3.37909					2.34014
		4.82336	3.82638	1.83726	4.43605					2.24497
		7.69382	4.74648	2.76472	3.82183					4.52629
		6.78034	3.86658	2.31136	4.99689					2.92852
		5.58188	4.18339	2.97984	4.99999					1.8786
		6.57415	3.83822	1.41101	4.98297					3.25309
		5.28181	5.24153	1.84736	3.21039					2.02868
		3.97174	4.80382	2.82195	5					1.42826
		6.55253	4.31647	2.05268	3.97908					1.96788
		6.16965	4.5171	2.39875	4.19302					2.9594
		4.32913	4.35432	2.46872	3.45159					2.33568
		7.58179	4.0137	2.32509	4.61731					2.76065
		5.99049	4.04578	3.1847	4.99983					3.41627
		4.9693	4.08232	3.47115	4.9993					2.8716
		4.77707	4.39887	3.22793	5					3.93333
		6.03235	4.89769	3.13492	3.5789					3.95999
		4.07013	3.78435	2.78427	4.52915					2.30465
		6.3891	4.37417	2.01183	5					1.55096
		5.42535	4.57329	2.76293	4.98897					4.45768
		6.23439	4.22772	1.74719	4.99885					2.28764
		6.17422	3.56903	2.6251	4.78863					1.6747
		7.10354	4.70687	2.57477	5					2.30176
		5.80498	4.71616	2.33828	5					3.4333
		5.00317	4.24602	3.23143	4.87518					1.54494
		6.46938	3.49128	1.49412	3.98676					2.89124
		7.13978	5.69109	2.53014	4.80765					1.32751
		6.68165	4.43903	2.20443	5					1.62193
		6.30253	4.98314	3.17095	3.47783					2.72778
		6.0704	3.56089	2.02746	4.18819					4.28915
		6.1822	5.52076	2.62236	4.13162					4.5898
		6.43943	4.28649	2.2135	3.07541					2.75179
		5.31253	4.7835	2.8763	4.51983					3.35405
		6.16814	4.27269	2.28709	4.79426					3.42721
		6.29787	3.8775	3.38519	4.4341					4.83172
		6.00966	4.15825	3.18809	4.98232					4.19964
		6.18856	3.85199	2.30994	4.97011					2.57944
		6.33945	3.63138	3.35762	4.99286					1.33193
		6.1488	4.57038	1.96017	4.97493					3.90548
		7.86017	4.56809	3.04641	4.99964					1.85737
		6.18293	4.12249	2.07645	4.41225					2.1774
		5.9042	4.01796	3.03551	4.75496					3.15578
		6.09073	4.21761	1.709	4.69763					2.55514
		5.35311	3.9697	3.0215	4.79192					3.21066
		6.56389	4.26415	2.48572	4.69646					1.5465
		5.05208	4.26703	1.87469	4.99744					3.14478
		6.43884	4.88999	1.94859	3.84346					2.0886
		4.42424	4.20517	2.10919	4.55642					3.99002
		5.54239	4.01839	2.43181	4.87262					3.56773
		6.73109	4.43724	1.45472	4.99993					1.29214
		4.62067	5.08816	3.22351	5					3.29572
		6.70656	4.57154	2.18562	4.64922					2.89012
		5.46799	4.98279	3.37776	4.85729					1.73779
		6.04058	3.83796	2.42846	4.37954					3.49051
		6.40779	5.37262	2.42102	4.75948					2.77209
		6.0924	4.58237	2.45469	5					1.89686
		6.6847	3.98146	1.99832	4.37572					3.13216
		3.72823	4.83847	2.05045	3.5839					2.65848
		4.98358	4.01896	2.94789	5					3.50141
		5.40832	4.05356	2.47863	4.82115					3.61058
		6.83438	4.25073	2.45939	5					1.97856
		6.61852	3.6737	2.23054	4.99796					1.49955
		6.74999	4.02328	2.39301	4.06341					3.49163
		4.58136	3.68388	3.06539	3.67904					2.06117
		5.25277	3.83496	2.70688	4.58133					3.06852
		6.50001	4.50044	3.63465	4.36054					2.38019
		6.17922	3.85075	1.68149	4.11509					4.32372
		5.67106	5.48637	2.20179	4.33428					3.62162
		5.8606	3.9731	2.23131	4.77992					2.89687
		6.69134	4.67721	1.59422	3.77163					2.95335
		6.1449	4.24877	2.04178	4.92874					1.14308
		5.49592	4.51347	2.5328	2.52104					1.46664
		6.14784	3.4058	1.86356	4.73135					2.49282
		5.8642	4.04561	3.24823	4.59817					3.6421
		6.37551	3.7813	3.21668	4.56696					1.70569
		6.98282	5.12511	1.59928	4.31875					1.84645
		5.92012	4.4811	2.33516	2.17292					2.97475
		6.02735	3.80961	2.77988	4.49178					2.5777
		6.2227	3.78758	2.81395	3.2979					1.89596
		6.69931	4.49084	3.09924	3.92522					1.40449
		5.3658	3.80876	2.7243	5					2.17151
		6.81377	4.60949	1.82231	4.87211					1.99757
		6.08173	4.15463	2.72303	4.70748					2.58299
		6.0041	4.31265	2.45018	4.90245					4.49602
		7.2153	3.92902	2.40706	4.37467					2.50941
		6.51502	3.75289	1.5607	5					3.29221
		5.95106	4.70564	2.06945	5					1.42902
		7.10187	5.23978	2.3282	3.83404					3.36392
		4.76293	5.02034	2.94414	4.21691					2.88378
		6.51927	4.34681	3.18466	4.65301					1.4823
		7.39853	3.92569	1.82221	4.97806					1.54821
		7.26292	4.00532	3.12511	4.67838					3.04211
		5.39167	3.93601	3.31656	3.95566					2.29586
		6.97741	3.79402	1.69912	4.81081					1.77784
		6.43716	5.10716	1.57416	3.92094					1.80174
		5.69808	4.16927	1.78598	5					1.43521
		7.29653	5.39062	1.8974	2.70553					2.95893
		5.4817	3.8243	3.82045	3.48283					2.94089
		6.67609	4.47231	1.86562	4.93407					3.82479
		5.43782	3.79584	2.74901	4.99173					3.79687
		5.42151	5.71468	2.88384	1.21814					3.18408
		6.21225	4.44877	3.18392	4.25222					3.81361
		6.63162	4.49248	2.80057	4.57938					3.52411
		6.72505	3.78619	3.03341	4.67956					1.71247
		6.82169	3.67334	1.86046	4.38208					2.13527
		6.31645	3.85254	1.99984	3.34636					3.14369
		6.73576	4.34276	2.14439	4.44272					1.62985
		6.54909	4.06884	1.51977	3.24772					3.40111
		5.85724	4.58947	2.27685	4.70519					1
		6.16767	4.00934	1.77228	4.48634					3.89021
		6.23068	3.56066	2.91724	4.54547					2.8919
		4.62747	4.63718	3.32178	4.6775					1.48884
		5.57394	3.83797	2.09857	4.33972					2.07359
		4.19638	3.90998	2.74927	4.99974					4.68101
		6.09066	4.73237	1.74031	5					4.29317
		5.79667	4.94155	3.37125	3.0245					3.75007
		6.70639	3.58118	2.04575	4.60538					2.26139
		5.8617	5.61588	2.17417	5					1.88722
		6.16194	5.27493	2.43275	3.05072					2.46095
		6.68394	4.04421	1.83478	5					2.36296
		7.01472	4.51908	2.04471	4.99997					4.86587
		4.39644	4.42257	2.80214	4.99876					1.94707
		4.55393	4.46808	2.76325	3.11392					2.76113
		5.89604	4.521	3.40102	3.76687					2.57788
		5.98083	3.89959	2.72432	3.84692					1.93042
		6.18774	4.72718	2.54278	4.99968					2.95222
		6.01834	4.13014	2.14988	4.99999					1.14474
		6.36126	4.90306	2.24473	4.21372					2.22952
		5.02397	4.08815	2.6169	4.3496					3.75264
		5.41248	4.37042	2.3378	4.57481					4.19448
		6.54724	4.62959	2.32187	4.92228					2.74597
		6.43098	4.50033	2.50404	5					3.7425
		6.30659	3.49188	2.57134	4.519					3.70976
		6.61897	4.3873	1.88668	4.64198					4.01582
		5.15501	4.46718	2.53792	4.9984					2.27739
		4.84199	3.13893	2.14699	4.65824					3.02462
		7.18087	4.59195	1.71242	4.16047					3.3358
		5.99237	4.60449	3.30071	4.93131					1.25619
		6.17518	4.49921	2.10003	5					2.71113
		5.93816	4.56433	2.8065	4.77726					3.87428
		6.00659	4.31573	1.75611	4.69176					2.19228
		6.03214	4.39736	2.83099	4.53998					2.24692
		5.45656	3.70784	2.49504	4.84906					3.53623
		3.84787	4.07966	3.2191	5					2.90453
		5.59512	3.6873	2.53579	3.80496					2.76462
		7.291	3.86637	2.12084	4.56409					1.36375
		4.44119	3.88023	3.3548	4.16738					1.26325
		4.96306	3.85443	3.05731	4.92043					4.27316
		4.67668	4.63348	2.63038	5					3.5013
		5.3931	4.25198	2.71474	3.68171					2.7553
		5.89017	4.67847	2.03314	4.99966					1.95821
		5.96384	3.92616	3.02505	4.30945					3.00485
		7.02414	3.90318	1.81535	4.71436					3.64846
		6.85972	5.38642	2.28531	4.99687					4.19338
		6.07475	4.66297	1.82006	4.1305					3.67037
		6.43492	4.93405	2.55555	5					3.24506
		6.4759	5.16949	2.0785	4.09173					4.45205
		4.5799	4.75856	2.63037	4.99995					2.214
		7.19772	5.09725	2.46762	5					4.40107
		6.51815	4.25081	3.2609	4.51488					2.22702
		5.8903	4.06884	2.12136	4.99202					3.58664
		7.38121	3.74481	2.23826	4.81984					2.59171
		6.36379	3.92087	2.41144	4.17788					4.00269
		7.24464	4.53382	2.75428	3.67947					4.74533
		4.77279	4.20836	2.64557	4.99996					1.43198
		4.32462	4.8523	3.54661	4.37335					3.15165
		4.41831	4.2836	3.38335	4.99795					1.44265
		5.20059	5.04653	1.71639	4.70906					1.83703
		6.55379	4.48231	2.31622	4.25484					4.26984
		7.05407	5.10598	3.18648	4.61902					2.08965
		4.34169	3.52634	3.47526	4.07696					4.37821
		5.40801	4.23121	3.15399	4.4941					3.07309
		4.79	3.52802	2.76603	4.59626					2.05726
		6.27723	3.54931	1.81512	4.4258					3.97434
		6.7173	3.7448	1.61889	4.83042					2.62422
		6.03411	5.68739	3.48724	4.05738					3.29379
		6.63339	4.92785	2.43417	4.09536					4.66547
		6.14057	4.05974	2.1143	4.70518					2.70242
		4.17961	4.12368	2.59466	4.75326					2.06276
		6.27176	4.68483	2.66611	5					1.97934
		6.01013	4.19362	3.07089	4.9973					3.92283
		5.49807	4.68802	2.57457	4.391					4.05141
		4.86448	4.30194	2.6995	4.8961					1.89969
		6.43493	4.85148	2.69446	3.85736					2.60292
		4.74324	4.6302	3.07047	3.71269					2.6604
		7.3605	4.55641	1.70089	5					4.0224
		5.41499	4.89839	2.25348	4.99737					1.72557
		5.4569	3.80069	2.51192	4.99973					3.19929
		6.13695	4.88207	1.49582	5					3.0198
		6.37189	4.57852	3.43576	5					1.30575
		4.99314	4.79081	2.12368	3.69558					3.14815
		6.31352	4.58261	2.19835	3.45637					3.34058
		6.48197	4.4988	3.76034	4.89193					1.49294
		6.1978	4.58661	2.17235	4.99993					2.08698
		6.12244	4.26044	1.97366	4.75672					2.38158
		3.80477	4.07058	3.18987	4.57801					1.87065
		5.84642	4.55208	2.35698	3.68607					2.90349
		6.61009	3.84836	2.42749	4.9944					1.8093
		6.64541	4.46611	2.75489	4.30357					2.31392
		5.95882	4.76175	3.2189	3.06521					4.20908
		6.01105	3.83049	2.61684	4.41456					3.77525
		5.75199	4.53536	2.84705	5					2.41941
		4.27015	4.69176	2.79709	4.95904					3.61771
		6.47133	3.95146	2.60508	4.99976					2.91559
		5.71678	4.72671	3.74524	4.99995					3.41659
		6.66527	4.79091	1.96691	4.98939					3.09166
		5.94458	3.98986	3.25	4.17685					2.28053
		6.20595	4.16543	2.96396	4.4421					2.00343
		6.49647	5.4144	2.74309	5					2.55514
		3.84968	4.09589	3.57085	4.93953					2.11779
		6.03582	4.23466	2.19754	4.82706					3.47249
		6.02469	4.3083	3.10989	5					1.97987
		6.25538	4.88149	3.01839	4.70524					3.0686
		7.14395	4.27067	2.08082	4.32131					4.82964
		5.98012	3.81772	2.26238	4.94042					1.67797
		6.06225	3.99643	2.54553	4.99947					3.03839
		6.00394	4.11955	2.69024	4.38988					1.44402
		5.33912	4.985	3.39649	5					4.08997
		5.94532	4.73787	2.62804	2.57088					1.72389
		3.72393	3.73239	4.04451	4.25773					1.76122
		6.22734	4.09746	1.99948	3.5869					1.93736
		7.13298	4.66661	1.52789	4.99999					3.14288
		4.75063	5.53648	2.1042	2.42017					2.37762
		6.69108	4.70711	1.67813	3.43328					2.81253
		6.62393	4.32711	2.90101	4.37091					1.87919
		5.99433	3.32604	3.02339	4.37694					3.66135
		4.29937	4.24415	2.79629	4.61291					4.57569
		5.24868	4.15174	1.83239	4.99999					2.08661
		5.25782	4.14577	3.15974	4.99998					1.68627
		5.18696	4.2701	2.31914	4.88306					2.12497
		3.89904	4.81901	3.54491	4.99858					2.11001
		6.50233	4.36382	1.41781	5					3.0084
		7.00547	4.40724	2.0013	4.02358					2.40663
		5.32259	3.71853	2.94588	4.80152					4.41693
		6.8878	3.30634	1.84025	4.80887					3.00475
		5.60064	3.64926	2.9879	4.17006					2.15549
		6.16269	4.15327	2.90428	4.58636					4.86617
		5.89555	4.8183	3.23258	4.63408					2.58861
		6.51616	4.75415	2.15491	4.22316					3.5613
		6.60871	4.02185	2.13143	3.78094					3.10598
		6.44493	4.10396	1.77181	4.99506					4.60322
		5.90903	5.49652	3.23525	5					2.46093
		5.11161	3.93606	3.01004	4.21512					1.71261
		7.02114	4.74569	2.46904	4.99994					3.92076
		6.637	3.68215	3.05284	4.66542					3.5182
		6.90755	4.90932	2.02842	4.82882					4.63393
		6.4738	3.54953	3.14205	4.98486					4.50562
		5.70578	4.41849	2.20533	4.99917					2.50936
		4.50436	3.70375	2.35695	3.54444					2.9083
		6.30236	4.77688	2.0313	4.94401					3.39391
		6.63194	4.56987	1.80555	4.99784					1.8924
		5.1664	4.46802	3.20139	4.94025					1.44584
		5.54883	4.56867	3.08776	4.73889					3.12157
		6.41776	5.27494	1.80606	5					1.36547
		7.32927	3.74944	1.61522	4.99387					2.34047
		4.20696	4.26339	2.81212	4.66889					1.53053
		5.80069	4.78911	3.78801	4.99993					2.23904
		6.11544	3.86982	2.08009	4.85971					3.28591
		5.35637	3.92679	2.6059	4.85124					3.03512
		5.09948	4.23438	3.15605	4.99953					3.33519
		5.1339	5.08496	2.2472	4.54415					1.89761
		6.49038	7.02672	2.36279	1.49699					1.96065
		6.1561	4.2339	1.66101	5					1.80282
		6.62601	3.49454	1.89191	4.31544					1.30877
		6.19861	4.98643	2.83529	2.41519					3.40394
		3.9388	3.93351	2.1136	3.95102					2.19552
		6.96884	4.30363	1.43028	4.91883					4.30794
		6.44182	4.29754	2.28097	4.85667					2.46497
		5.88017	5.02706	3.54941	2.84511					2.6747
		5.36089	4.81652	2.57313	4.61883					3.61264
		4.31036	4.33245	2.62768	4.52392					3.97803
		5.77151	5.07245	2.44794	4.11983					2.90967
		5.43971	4.26207	1.91539	4.56128					2.64694
		5.68338	4.33048	2.67813	4.56646					3.01854
		5.27517	3.61911	2.89988	4.69211					4.23579
		5.73955	4.55989	3.5986	3.91517					3.1053
		5.99858	4.71985	2.96902	4.12176					1.96931
		5.80608	5.16794	2.51077	4.68914					3.65805
		6.71641	4.22217	2.43285	3.48895					1.60442
		4.31852	6.01061	2.31477	4.04902					2.63173
		6.94495	4.12791	1.68712	4.67486					4.67516
		5.58165	4.01815	2.036	4.76891					2.01496
		6.7848	4.18971	2.37025	4.36239					3.79132
		4.86437	5.59671	3.10845	3.81696					1.9334
		4.6501	4.30117	3.27976	3.34546					2.29677
		5.32314	4.16253	3.61168	4.80754					3.29688
		6.22747	4.03528	3.31939	4.57819					2.17581
		7.00066	4.03476	2.60749	4.40137					1.52968
		6.20459	4.71866	2.1482	4.532					2.40114
		6.07286	4.84258	2.52808	4.23657					4.09216
		6.94463	3.95408	1.73469	4.65276					1.66968
		4.11292	4.22255	2.60557	4.99995					2.79105
		6.19777	5.00589	2.14088	4.11536					3.92742
		5.98957	4.10828	2.27606	4.78525					3.26275
		5.41804	4.04649	2.07044	4.99996					2.48646
		7.97626	4.72812	2.01439	4.53526					1.25671
		5.80296	4.85984	3.40261	4.90473					2.90076
		6.57429	5.48615	2.02182	3.13522					1.50566
		5.34337	4.4135	3.34075	5					3.81019
		7.18759	4.07079	2.43852	4.74126					2.54083
		4.81434	3.73615	2.11609	4.34764					3.2045
		6.72317	4.39187	1.78126	4.12902					1.22466
		6.84338	4.70832	2.51962	5					2.50141
		5.57934	4.76171	2.73963	4.99987					4.06896
		6.98115	3.74108	2.36442	3.57866					3.11991
		5.80407	4.36886	1.90717	4.82285					2.145
		6.58347	4.18633	2.92241	4.03759					1.69245
		4.56254	4.44032	2.32616	4.15292					1.52362
		5.872	4.09606	2.22333	4.8323					4.04589
		4.78107	3.78054	2.65165	4.4902					1.24531
		6.82897	5.83886	2.47655	5					3.81663
		6.52935	4.65768	2.82024	5					3.55009
		6.47083	4.43303	2.43426	5					1.4555
		7.37119	4.49579	3.66657	4.74635					2.19678
		6.7993	4.66893	2.78308	3.73671					2.60772
		5.34535	3.75401	2.9779	4.73489					4.00435
		6.25034	4.60537	2.51348	3.68033					4.37925
		4.93813	3.70872	2.4735	3.46834					1.95285
		4.84387	3.87789	2.88824	3.56711					2.46107
		5.44975	4.38416	2.28898	2.28228					3.07677
		5.4688	5.60679	3.39371	3.79878					1.02883
		6.18302	4.21422	2.63021	4.09969					1.71693
		4.70368	4.2065	2.54351	5					1.84755
		5.67325	5.05323	2.24427	5					2.03418
		7.69533	4.42154	2.54004	4.35577					3.75883
		5.09226	3.82421	2.61868	4.64102					2.9444
		5.85136	4.66852	2.03393	5					3.67554
		6.75397	3.93799	1.90481	4.88126					1.67401
		6.10532	5.7869	2.29179	3.31189					3.58549
		5.77214	4.1083	3.60869	4.98094					3.63764
		5.37374	4.19651	2.54772	4.47015					4.37758
		3.89217	4.291	2.81368	4.85672					1.48844
		4.48983	4.2433	2.96671	5					3.18066
		7.05896	4.19274	1.91975	4.76361					3.8497
		5.69229	4.54794	2.2142	4.40111					3.54723
		7.08501	4.47098	2.28751	5					3.68686
		7.91146	5.14974	2.9384	4.99462					2.76203
		4.69798	4.30635	1.90771	4.91784					3.99644
		5.30276	5.69926	2.47853	3.7817					2.43289
		6.78372	5.17499	3.2635	3.66122					1.58576
		7.03456	4.66854	1.97253	4.99989					1.93614
		6.01791	4.51997	2.83977	2.47346					2.07734
		5.88652	4.96927	2.65709	4.42077					1.42659
		5.59366	4.6219	3.14512	4.99995					4.84225
		6.88199	4.99094	1.67188	4.42784					1.92694
		4.63892	4.40472	2.52332	4.61358					3.02614
		6.36628	3.77508	1.65136	3.83836					3.20392
		5.38399	4.41604	3.66376	4.99998					2.97376
		7.01286	4.59232	2.05873	3.69518					3.57887
		5.91689	4.8344	2.9273	3.3528					2.91106
		5.97798	4.20683	2.8842	4.75346					3.24934
		4.69402	4.0069	3.11815	4.99123					2.4886
		6.61026	4.8281	2.80513	5					1.10911
		5.0132	4.5032	2.26183	4.82324					3.7312
		6.4099	4.11785	3.09408	3.22839					3.15026
		4.97313	3.70573	3.87304	4.39041					3.8628
		5.89217	4.78644	2.76757	2.77451					1.41667
		6.70608	4.25368	1.92623	4.3961					2.29757
		7.50749	4.07243	2.32518	4.94472					3.26173
		6.91013	4.11321	2.91549	5					1.84271
		6.13261	3.75639	3.0344	4.99999					3.53111
		5.1392	4.2537	3.37019	4.67086					2.36261
		6.42592	3.78876	2.61704	4.16365					2.22976
		6.85778	3.4591	2.83475	4.01044					3.44437
		7.03741	3.98185	2.32713	5					2.80933
		6.20248	3.63645	2.27869	3.09168					2.43737
		4.33715	4.22747	2.97928	4.46954					1.14631
		6.15969	3.73297	2.25129	3.76896					2.96299
		5.12317	3.53978	2.7254	4.34961					2.14998
		6.18954	3.74457	2.49432	4.37086					3.70262
		6.20233	4.01728	1.90602	3.42544					1.85205
		6.36213	4.27698	3.64989	5					3.0108
		6.13038	4.77256	2.1585	4.49147					2.01633
		5.85161	4.2907	2.24308	5					2.08221
		7.21996	4.55154	2.15329	4.52027					1.16204
		4.1193	4.70463	3.0668	4.87734					2.97645
		6.44517	5.25251	1.67425	3.8588					1.38969
		6.25905	4.45999	1.50305	3.47603					2.21408
		5.64633	3.86782	2.95151	4.60332					4.1846
		6.04952	4.97076	2.71715	4.78253					2.12966
		6.9653	4.41236	2.50532	4.98796					1.40749
		7.30311	4.73401	2.94609	5					2.014
		6.55197	4.38462	3.07346	5					4.10606
		5.25445	4.03225	3.60077	5					1.00116
		6.90442	4.60268	2.04393	5					3.16933
		6.88384	3.89141	2.1023	4.99999					2.12568
		6.74963	4.17822	2.3546	4.99937					3.98905
		5.53146	4.7899	3.19998	4.5928					1.00002
		5.30348	4.53993	3.07572	4.61736					2.72412
		5.57837	4.61177	2.72494	4.98237					4.03245
		6.81996	4.47217	2.00947	4.90304					3.38158
		7.09213	4.43981	2.92337	4.92235					3.32725
		4.57477	4.59881	2.11267	4.99952					2.90546
		6.42897	5.46195	2.97467	2.22232					2.8293
		4.18556	3.89676	2.09026	4.49003					1.76125
		4.14579	4.51847	1.7949	5					3.69366
		6.02645	4.19714	1.9806	4.37333					2.66123
		4.88498	3.77636	3.2985	4.9871					2.44171
		6.2074	3.94263	2.13915	4.75456					3.08638
		5.83026	4.24258	3.21002	4.98109					4.79568
		6.7945	4.20276	2.92212	4.99991					2.64218
		7.10268	4.75171	1.9935	4.99993					3.71101
		6.98342	4.94109	2.78542	3.00166					1.647
		6.57682	4.32517	1.64392	4.41894					2.2965
		7.72709	3.7539	2.5419	4.99386					2.79329
		6.55663	3.88992	2.21038	4.32429					3.0862
		6.10822	4.71128	3.43929	5					1.6427
		5.28547	5.55579	2.73946	2.64908					1.57119
		6.15807	5.71219	2.13341	4.543					2.04615
		7.56399	4.11925	2.58998	4.79507					1.54922
		5.81692	3.77268	2.42344	4.98339					4.97806
		5.85491	4.98356	2.58258	3.21822					1.34517
		6.88837	4.18862	3.23271	4.80664					2.58046
		6.01264	4.94596	2.44413	4.45596					3.62808
		6.05061	4.67198	2.7099	3.459					3.85894
		5.41271	5.40886	2.62647	4.61229					2.41215
		5.26472	4.24069	2.65502	4.5187					2.88078
		5.6292	5.20787	3.32757	5					4.26124
		6.10567	3.42802	2.88148	4.22512					1.7276
		4.62139	4.45543	3.52651	3.58103					2.5755
		5.56596	3.97678	2.77004	4.79518					3.10504
		5.82588	4.05443	2.62708	3.89429					2.572
		5.92665	4.07609	2.54525	4.9641					2.13371
		6.9511	5.09714	2.72053	4.84941					3.05466
		6.70167	4.155	1.85163	4.17642					4.76644
		5.82061	4.44675	2.11705	3.975					2.0364
		6.68591	3.5494	2.32703	4.48517					2.24673
		6.04457	4.09117	3.13456	5					1.59778
		5.44292	4.59275	2.70759	4.99585					4.6437
		5.66329	5.21539	1.45911	4.15709					1.29178
		6.51063	4.40935	2.25553	5					1.87896
		6.79993	4.7157	2.40906	4.1035					3.30465
		7.07681	5.59692	2.43578	3.71599					3.4569
		6.49956	3.65222	3.24341	4.99999					2.03477
		6.12631	4.0404	2.24392	3.6896					3.15475
		6.21516	4.86411	2.00388	4.80809					1.96076
		5.65138	4.86602	2.34377	4.99997					1.54143
		5.90692	4.22938	2.4407	5					1.55611
		6.20627	4.97743	1.68065	4.25647					4.01274
		5.42485	3.77823	2.68873	4.48295					1.39579
		6.36304	4.3864	2.82875	3.39835					1.37857
		6.34818	4.44114	3.41081	4.16378					1.61725
		6.49081	4.79415	2.42794	4.77689					4.65451
		7.24301	4.92838	2.07034	5					2.10758
		5.85737	4.7437	2.2886	5					1.64683
		4.52839	4.96655	2.34377	4.78885					3.56631
		6.58173	3.80068	2.19018	4.27641					3.29589
		5.29257	4.44898	2.81792	5					1.38702
		5.41511	3.7774	2.08317	4.79118					2.42001
		5.80117	4.14119	2.57443	4.99999					2.33056
		4.70274	4.20149	2.41958	4.99998					3.00665
		6.50991	5.15742	2.25672	3.49742					2.10409
		6.24263	6.24263	3.47129	3.47129					1.6382
		5.46045	3.81728	2.30032	5					1.89727
		6.09784	4.46204	2.80882	5					2.95511
		7.03369	7.2738	1.46913	1.50079					3.7261
		5.14566	3.76447	3.14647	4.96712					4.47947
		6.42909	4.13534	1.93216	3.81657					1.53558
		4.18608	3.48054	2.52317	4.43356					3.63086
		5.94837	3.9337	2.83104	3.97038					1.99921
		5.89676	3.81188	3.48836	4.83173					3.96441
		6.79673	4.4431	1.48595	4.76201					1.84617
		5.13716	4.66026	3.50573	3.52629					4.44597
		6.26074	3.89825	1.67968	4.66282					2.25745
		6.61088	3.32388	2.37724	4.82895					4.26663
		6.02757	4.38249	2.42558	4.40297					1.79767
		7.00322	3.75866	1.62429	3.98328					2.67122
		5.98214	4.88487	2.64484	4.27385					1.30779
		5.75628	4.50378	2.96984	4.52604					2.55239
		5.45461	3.93157	2.13818	5					2.68217
		5.90613	4.41109	2.91157	4.79378					1.43159
		5.40702	4.55304	3.65805	4.85238					3.5971
		5.63003	4.90594	2.6926	5					3.06132
		7.77556	4.57203	2.17347	4.43256					1.81648
		7.4056	4.43183	2.68719	4.65621					3.09527
		6.85094	3.91135	1.93706	5					4.6225
		6.51228	3.68323	3.02787	4.34709					4.61111
		6.23971	4.17908	1.84462	4.99985					2.213
		5.31407	4.02386	2.67851	4.1583					3.40701
		6.39279	4.29327	2.45601	4.21666					4.10779
		6.03426	3.80824	2.5348	4.97316					2.38818
		5.08023	3.78336	4.04949	3.81155					1.95728
		5.18189	4.73158	2.99821	3.78453					1.59665
		5.89093	3.86203	2.68774	4.94259					2.97231
		4.9538	3.98792	2.30048	4.79173					2.7623
		6.06905	4.36187	2.22207	4.99999					4.49811
		5.04898	4.36919	3.45366	4.70195					2.64443
		7.91753	4.39288	2.10373	4.21088					3.56622
		4.53918	4.97587	2.96779	4.99999					3.55384
		5.15434	3.35974	3.07044	4.25593					1.95024
		6.44262	3.98334	2.47957	3.59422					2.75478
		5.2291	5.07221	3.65025	4.99806					2.84802
		5.67944	4.39225	2.09671	3.65876					2.26545
		6.53638	3.88594	3.06244	5					2.3676
		6.48135	5.11831	3.34452	4.86164					3.2601
		6.29533	3.69535	2.71725	4.99958					4.57409
		5.74117	3.90901	1.76441	3.98937					4.21548
		6.04898	4.45866	2.31876	4.72336					4.0039
		6.6127	4.44164	3.07328	4.99991					3.24393
		6.28567	4.12907	2.20002	4.975					2.16519
		6.09484	3.76889	1.62519	3.4703					1.77067
		5.91971	4.09364	2.20676	4.10255					4.1537
		6.55698	4.61791	2.88032	3.49109					3.40463
		5.95439	5.40175	2.67847	3.3012					1.63374
		3.92003	3.92943	2.85692	4.3706					2.84656
		6.8297	4.25253	2.55671	5					3.99597
		4.37017	3.86818	3.50447	4.5091					1.47335
		7.33797	4.79631	2.67015	4.16819					3.90914
		6.01865	3.78058	2.93584	4.99824					2.64255
		6.66675	4.40291	1.96756	4.41446					1.96136
		6.47545	4.11641	2.51191	4.60211					2.41583
		6.10109	4.39202	2.48094	4.50056					4.12426
		5.77145	3.36237	2.38081	4.21276					3.56112
		5.81413	3.85174	2.39222	4.71176					4.68621
		6.37453	4.90236	2.59185	4.9903					1.4051
		6.44484	4.27012	2.881	4.99999					1.48757
		7.15637	4.62441	1.9448	4.66557					1.61054
		6.09049	3.95931	2.45475	4.68752					2.15876
		6.27925	3.51636	2.02031	3.81262					1.32705
		7.93751	3.75028	2.30331	4.15818					2.86548
		6.74354	4.32471	1.91785	4.73532					2.43139
		5.86813	4.07639	2.59098	4.13594					1.33347
		5.39411	3.49388	3.45908	4.51798					4.35614
		6.34655	4.02991	1.73517	4.99907					3.32775
		4.76984	4.48979	2.88258	4.91153					3.96685
		5.68816	4.13916	3.55698	4.56571					1.77464
		3.90397	4.10131	2.48272	5					3.42268
		5.61036	3.97303	2.51252	4.83181					2.64786
		6.24394	4.68925	1.92474	4.30558					2.36304
		5.12947	4.41574	2.58909	4.58246					4.4149
		5.46245	5.15038	3.15517	1.92073					2.94072
		6.53323	3.72949	2.68839	4.65826					1.69766
		6.34987	4.22147	2.66826	4.19683					2.58459
		6.61981	3.85093	2.42344	4.39043					4.15051
		5.03077	4.05736	2.2318	4.42117					1.37101
		6.15901	4.22833	2.71249	4.91327					4.18913
		7.03522	5.04154	2.42379	3.96746					2.35249
		4.19789	3.44568	2.73773	4.53467					2.51162
		5.90154	4.33664	1.89278	4.21819					2.14721
		6.84292	4.0262	2.40722	4.79043					2.28895
		4.82517	3.43899	3.1256	4.76625					1.60009
		7.21309	4.19102	1.84488	4.84994					2.75119
		5.3833	4.09966	3.65371	4.38958					2.75982
		5.10735	5.00328	3.08064	5					2.24744
		6.88422	4.80981	2.88681	4.60955					2.22404
		6.64869	4.46754	3.36192	4.84763					3.17518
		5.58826	4.46652	2.79251	3.33899					2.52519
		4.10935	4.39203	2.36854	4.55058					2.89699
		6.77751	4.34463	3.1383	4.44463					4.93331
		5.24393	3.48966	3.02074	4.96927					2.36626
		5.78131	3.94554	1.83781	3.46428					3.34176
		6.57351	4.15469	2.57751	4.96764					4.31587
		5.61082	4.43003	2.4729	3.08707					3.02073
		5.68707	4.25571	3.63191	4.5087					2.13322
		6.88139	4.66156	2.54564	5					3.93265
		6.44338	4.98922	1.57331	4.17803					2.33874
		7.64716	4.43754	2.24675	4.73586					4.08188
		6.42694	4.46028	2.58843	4.96907					4.50567
		6.83779	3.56441	2.54843	4.10739					4.03468
		6.30371	5.14522	2.3012	4.99225					1.39351
		6.16746	4.08158	2.34918	4.49756					4.00359
		6.20287	4.71293	2.24678	4.98699					3.58764
		4.96847	4.02322	2.80856	4.33553					4.5276
		5.35843	4.6175	3.56553	4.99977					4.17456
		7.72284	4.21181	2.47562	5					2.40043
		6.77911	5.11406	3.15277	4.91052					1.55206
		5.69944	3.97011	1.86253	4.69491					3.18494
		7.13337	4.24211	2.45059	3.72222					1.80688
		6.63869	5.63223	1.7442	3.88014					2.34517
		5.78897	4.44742	2.63385	4.27835					3.40386
		6.20169	4.11263	1.91088	4.99988					2.73261
		4.66439	4.88526	2.3381	4.99924					2.22229
		5.4459	3.30338	2.87727	4.19805					2.02135
		6.47326	4.48081	2.6578	4.81183					3.8312
		6.22589	4.16455	2.39526	4.99999					3.03086
		6.02829	4.16396	2.68294	3.83151					4.4118
		4.64868	4.16515	2.38108	4.77753					2.43235
		5.72515	5.1767	2.42341	3.61142					4.50372
		5.75389	5.11956	3.66697	4.47805					2.05
		5.32088	4.21557	3.54407	4.39845					2.75662
		4.76545	4.50009	2.6524	3.91768					2.40786
		6.898	4.6404	2.57811	3.71545					4.14357
		4.15046	4.74166	3.00781	4.61545					1.63909
		6.56198	3.90371	1.73434	4.31469					3.79363
		6.6013	4.07385	2.66519	4.69769					2.3582
		5.6998	3.70591	2.72345	3.92796					1.72108
		5.60393	4.38532	2.31613	4.36642					2.44114
		6.38363	4.45882	3.14122	4.57387					3.7314
		6.47237	4.41138	2.80446	4.51111					2.36088
		5.92471	4.47732	2.96708	5					4.55225
		7.6566	3.9125	1.83171	4.29866					2.41246
		5.72596	5.35968	1.60874	4.99989					2.01923
		5.78106	3.82043	1.50542	3.94455					3.93423
		5.32871	3.91135	2.24141	4.66254					1.96379
		4.19916	4.23359	2.62578	4.63071					2.01174
		6.14622	4.37107	2.95522	4.83928					2.43118
		5.78037	5.09943	2.64726	4.47555					4.33475
		6.80902	4.45618	2.56096	4.99612					4.41019
		5.1881	3.9895	2.52936	4.68771					3.4646
		7.25326	3.95066	2.60718	4.66887					1.92551
										2.57044
										2.03241
										2.2311
										4.27725
										4.4941
										2.87453
										3.22095
										3.799
										3.41948
										1.51039
										3.69435
										2.81938
										4.37494
										2.16175
										2.89299
										2.94639
										3.923
										4.18432
										2.67271
										4.27088
										3.5853
										3.64993
										3.50733
										2.32103
										3.80799
										3.70499
										1.60588
										4.05756
										4.44108
										1.32551
										3.40692
										1.55297
										4.16158
										2.58419
										2.61138
										2.62294
										2.2025
										1.24528
										1.75552
										2.85607
										3.04854
										3.81385
										1.49096
										2.68446
										2.5835
										2.53138
										2.72552
										1.82587
										3.28366
										3.12953
										3.65633
										3.60724
										4.20559
										4.70024
										2.20669
										2.38431
										1.81803
										3.74513
										1.98202
										2.26239
										2.65288
										2.35088
										4.23197
										1.3567
										4.26223
										2.7022
										2.24211
										3.58423
										1.77185
										3.41703
										4.15523
										2.99828
										4.22664
										4.99281
										1.68592
										3.32297
										2.24433
										3.69599
										4.18823
										1.82946
										2.27901
										1.92608
										2.82743
										3.48238
										1.42481
										1.54823
										2.6676
										1.76147
										1.95514
										1.66207
										4.58833
										3.66393
										3.36888
										2.21703
										2.43237
										1.83744
										2.9782
										2.16547
										4.03148
										1.56091
										2.94377
										1.54461
										1.85981
										4.27026
										3.92562
										4.27433
										3.13369
										2.61276
										1.77897
										1.72118
										2.85123
										2.91299
										1.69356
										3.29531
										1.404
										2.7703
										2.35871
										3.10056
										4.29652
										4.08452
										4.22761
										1.90412
										4.61026
										3.27927
										2.13285
										3.64386
										2.48978
										4.56137
										4.79151
										1.53797
										2.65322
										3.16073
										1.86648
										4.25826
										3.86647
										1.29388
										2.2928
										3.26652
										1.61815
										1.90709
										2.90884
										1.55386
										3.4809
										2.45425
										2.02884
										1.19739
										3.77394
										2.73833
										2.92368
										4.38103
										2.82842
										1.8122
										3.09649
										3.86664
										2.37702
										2.15238
										2.5119
										3.91598
										3.38167
										2.69548
										4.19241
										1.84122
										2.5763
										2.18273
										3.97444
										1.50284
										2.12673
										2.54432
										1.92199
										4.39102
										1.83978
										2.12397
										1.46516
										3.43473
										2.17774
										3.78605
										2.03061
										3.63562
										2.77689
										3.19657
										3.13799
										3.0303
										1.36854
										3.81351
										2.08132
										3.66753
										2.83051
										2.09369
										3.31475
										2.27659
										2.42408
										1.46676
										2.75587
										2.57185
										2.89111
										3.499
										2.99923
										3.98008
										2.26483
										3.33985
										3.50622
										3.51327
										2.50513
										4.17733
										1.19452
										1.63241
										1.79339
										3.65902
										3.37393
										1.01623
										1.34578
										2.96903
										2.16914
										4.04694
										4.03207
										1.85376
										4.15287
										2.1323
										1.54187
										2.42655
										4.82469
										2.3376
										2.59283
										4.30039
										2.02209
										2.40462
										2.49257
										2.25034
										2.00885
										3.58084
										4.46114
										4.6821
										3.68982
										2.81248
										4.20782
										2.42639
										2.33037
										2.90304
										1.51131
										3.44786
										1.00141
										4.01693
										4.38482
										4.04466
										2.37346
										4.32656
										2.00857
										3.66132
										1.27872
										1.3939
										3.76366
										2.36455
										2.77943
										3.35853
										1.90722
										4.41399
										3.6816
										2.03734
										2.49455
										1.61141
										2.9097
										2.82384
										2.74026
										2.73732
										1.5332
										3.52925
										1.73927
										2.64604
										1
										4.26573
										3.50196
										3.16538
										2.99199
										4.17179
										2.29306
										3.35103
										2.47357
										1.47654
										4.06317
										2.92093
										3.48834
										2.01243
										4.00335
										3.21853
										1.45267
										2.49127
										2.61364
										3.30435
										2.7953
										3.57746
										2.10782
										2.94373
										4.00539
										2.51739
										2.36676
										3.53129
										2.52062
										2.01975
										1.38906
										2.72465
										1.49026
										3.91375
										4.0526
										1.8364
										3.23675
										3.93848
										2.65252
										2.90431
										1.3346
										2.1436
										3.02339
										3.17699
										3.37383
										1.85625
										1.43336
										3.54877
										2.70592
										3.83194
										2.59808
										2.72
										2.97267
										2.91111
										3.38789
										2.04544
										2.78722
										1.76081
										1.66187
										1.65469
										3.36118
										2.33809
										2.27274
										1.96778
										1.81635
										2.6136
										1.8943
										2.93738
										1.61507
										3.17639
										3.80311
										2.57024
										2.7031
										4.24681
										3.06797
										2.40318
										1.72338
										1.73851
										2.54121
										2.29741
										5
										3.64548
										2.91725
										1.72191
										2.88778
										3.01653
										1.80183
										2.303
										2.13592
										3.3583
										2.73996
										4.89285
										4.02266
										3.48839
										1.8291
										4.65569
										2.40814
										1.12167
										4.05941
										3.15748
										4.99131
										1.63234
										3.83748
										3.24137
										1.63167
										2.9247
										1.03433
										2.78638
										1.91608
										1.89699
										3.12522
										1.88681
										2.7969
										2.63445
										1.81674
										4.03109
										2.52816
										3.53396
										3.07403
										1.30662
										4.36439
										2.74278
										2.56076
										1.55756
										3.24353
										3.44348
										1.24421
										2.47698
										2.68596
										4.29924
										1.59102
										1.47609
										2.72077
										2.49803
										2.01492
										4.29185
										3.88763
										3.01375
										3.74695
										3.24536
										2.34994
										4.40731
										2.4992
										2.29981
										3.22695
										2.36807
										3.16048
										4.59368
										2.22791
										2.65974
										1.85714
										4.01065
										4.3426
										2.42595
										3.94319
										1.893
										3.46945
										5
										1.88311
										1.59147
										4.65384
										4.36026
										1.80065
										1.24084
										2.09145
										4.51611
										1.65582
										2.75508
										1.71293
										3.22511
										2.58227
										1.69905
										3.68461
										1.70746
										3.08665
										3.71282
										2.86733
										4.17514
										3.86957
										2.00832
										1.90067
										1.3144
										2.32495
										3.57872
										3.34857
										4.22895
										3.43182
										2.92191
										1.52244
										1.90334
										4.31679
										1.18713
										3.03028
										3.61771
										4.11702
										1.36624
										3.4808
										4.64567
										2.32735
										4.23097
										4.72233
										3.42573
										1.83038
										3.53704
										1.58368
										1.45474
										3.00247
										3.77637
										2.38986
										4.97356
										3.56912
										3.22044
										2.36807
										3.72659
										2.49468
										1.58907
										3.92515
										4.33544
										2.62595
										3.19489
										4.47473
										1.99201
										2.67622
										3.45053
										2.03088
										2.87003
										4.10844
										2.61808
										1.67683
										3.32716
										1.63603
										2.67238
										3.36626
										3.10994
										3.86482
										4.37004
										2.17688
										3.64062
										3.46654
										4.11917
										3.78776
										2.35995
										2.91907
										3.20073
										1.92836
										1.48084
										1.74892
										2.73919
										1.90651
										2.56775
										3.18693
										1.60745
										2.59445
										4.13527
										1.72412
										2.03508
										4.06153
										2.61618
										3.41515
										2.68608
										2.41314
										3.71133
										2.04295
										2.03784
										1.29627
										1.69184
										1.74901
										2.65686
										3.23181
										2.82421
										1.52332
										1.46048
										4.30148
										2.36923
										4.18654
										2.8508
										1.93877
										1.89977
										3.857
										3.10755
										1.77297
										1.36202
										3.97122
										4.12339
										2.63169
										2.79111
										2.86193
										1.95072
										3.41819
										3.44926
										1.19516
										3.85139
										1.90755
										2.92851
										2.81712
										2.23017
										2.24809
										2.22391
										4.56584
										1.84934
										3.14902
										1.80707
										1.53891
										1.95132
										2.25315
										4.06698
										1.96319
										1.37434
										2.77189
										3.05448
										3.81136
										3.99981
										3.70842
										2.91021
										2.33626
										1.96817
										4.22579
										1.72771
										2.99029
										4.84647
										1.70908
										2.47037
										1.67393
										3.58933
										3.09261
										4.73457
										2.24263
										1.75662
										1.40633
										2.69923
										3.17404
										4.0055
										3.85829
										3.80262
										2.96449
										4.13347
										3.85078
										1.97527
										1.64179
										2.69548
										3.79026
										1.3226
										3.03606
										1.48727
										3.60759
										2.45067
										1.85778
										2.42073
										3.21047
										3.45458
										1.94736
										1.83537
										3.76698
										2.75508
										4.79695
										2.67895
										3.50272
										2.38091
										2.56229
										3.03726
										2.97899
										1.31789
										1.97978
										3.51344
										2.14124
										3.8106
										3.3183
										1.00366
										4.23439
										1.57162
										2.19766
										1.98995
										1.69378
										1.7074
										4.53887
										1.31726
										2.87987
										3.06603
										2.64355
										1.69177
										3.57297
										4.10298
										2.43657
										1.79365
										4.18944
										2.51748
										3.5522
										2.11371
										3.81272
										3.69043
										2.35685
										2.07865
										1.56313
										4.40851
										4.56975
										3.45644
										3.79727
										1.72793
										1.26502
										3.67959
										3.09632
										3.21197
										3.62592
										2.70053
										2.83047
										1.81454
										1.63697
										3.17977
										2.25016
										2.48813
										1.57201
										3.23788
										2.12024
										4.86811
										4.42866
										1.81674
										1.34835
										1.3513
										1.94509
										2.79591
										2.57908
										3.37324
										2.019
										1.89383
										1.83005
										1.00044
										2.50951
										4.39
										3.29181
										2.64396
										4.79304
										2.35009
										1.70923
										2.53374
										3.85761
										1.98627
										2.26005
										2.77397
										4.8365
										2.602
										4.17326
										3.8149
										2.87047
										1.48924
										3.36585
										3.24977
										3.73247
										3.87087
										2.97673
										3.44005
										2.89834
										1.34001
										1.91802
										1.36876
										3.71545
										4.78122
										3.41245
										3.0479
										2.59852
										1.36392
										1.74848
										1.92579
										3.00691
										3.42886
										4.31536
										4.35119
										1.37447
										4.09983
										2.50474
										3.75679
										2.19799
										1.48963
										2.51859
										1.44633
										2.40174
										1.587
										3.43206
										4.62085
										2.06374
										2.1573
										1.82553
										1.28774
										4.2245
										2.45391
										2.77605
										2.36648
										4.47927
										4.61986
										1.97318
										1.86317
										1.30572
										3.8843
										1.70469
										3.26652
										4.05804
										4.00416
										1.63245
										2.86417
										2.39225
										2.93927
										1.43106
										2.80561
										4.89729
										1.34087
										4.16621
										3.60128
										1.67654
										3.44656
										2.38695
										4.23968
										2.55735
										2.06114
										4.46353
										1.57378
										2.21577
										1.31484
										2.89886
										2.41791
										2.35637
										4.88157
										4.3866
										2.97693
										2.84334
										1.34877
										1.49093
										3.11279
										1.29887
										2.32697
										2.16817
										4.1633
										2.9355
										4.07683
										3.49288
										2.12661
										2.19097
										1.99178
										2.3795
										2.41231
										2.34658
										3.53308
										3.56876
										1.61628
										3.82812
										2.54991
										4.73534
										4.77506
										1.5628
										3.0479
										3.31435
										3.15088
										3.3367
										1.3281
										4.07408
										3.46462
										1.08054
										3.05182
										2.03344
										2.05119
										2.22323
										2.7519
										3.46033
										3.18242
										2.31503
										3.17972
										2.34388
										2.02886
										2.64862
										3.68823
										2.74828
										3.29209
										1.56131
										2.25989
										1.94703
										3.57419
										2.11284
										3.04456
										3.77256
										1.82322
										4.53332
										2.31455
										2.31377
										3.11033
										2.1697
										2.49424
										4.24068
										1.5329
										1.31995
										2.78209
										4.49776
										3.04324
										2.55605
										1.46756
										1.5111
										3.18256
										3.31894
										4.99842
										2.58259
										1.76607
										3.02803
										2.24211
										2.59035
										1.11358
										1.98453
										3.20957
										2.28395
										2.17038
										4.72534
										4.77966
										2.84815
										2.92637
										3.60283
										1.93965
										2.15253
										3.70565
										4.5981
										2.58076
										2.6085
										4.70695
										2.24597
										2.01074
										2.54768
										2.75441
										3.18651
										2.50063
										2.58538
										1.31594
										2.73355
										1.74106
										3.05259
										2.37596
										1.68891
										4.15156
										3.66854
										3.94158
										1.97085
										4.17146
										2.03732
										2.52995
										1.96894
										3.15907
										1.42269
										4.76429
										2.7749
										4.66617
										1.86646
										3.88603
										4.37123
										1.85611
										2.20996
										1.80563
										2.16547
										1.77742
										2.26343
										2.87233
										3.25634
										1.37778
										3.00794
										2.62201
										2.2055
										1.39531
										3.59327
										1.82367
										3.55055
										4.31286
										3.36768
										2.10765
										2.50229
										3.22587
										1.36986
										3.9423
										3.48285
										2.35624
										2.73467
										3.69067
										1.52614
										3.07471
										1.73121
										4.51606
										2.60103
										2.31846
										3.28526
										1.41274
										3.89399
										1.26092
										2.68888
										3.96438
										2.25189
										2.74675
										2.17879
										2.76632
										4.32511
										2.13393
										3.8299
										3.31522
										4.48356
										1.64496
										1.45791
										1.84396
										1.99829
										2.3083
										2.43523
										1.66282
										4.11588
										1.29974
										1.63804
										3.23775
										2.8963
										2.89075
										1.56852
										3.61119
										1.55591
										2.75617
										1.53861
										1.04647
										3.03641
										2.0416
										4.21065
										2.05843
										3.10657
										1.21994
										2.51086
										3.59541
										2.99415
										2.33697
										4.45986
										1.94613
										2.31298
										2.07431
										2.28058
										2.26213
										2.47577
										4.79409
										2.69952
										2.50023
										3.48012
										2.14256
										1.9718
										1
										2.87126
										3.81948
[truncated: 887 more rows]

## Sheet: FigureS3
		Dreaming model parity plot data													Predictor model parity plot data
		GSA_test	GSA_pred	totalPOV_VF_test	totalPOV_VF_pred	cp_test	cp_pred	bandgap_test	bandgap_pred	log_CO2_N2_selectivity_test	log_CO2_N2_selectivity_pred	heat_of_adsorption_CO2_300_kJ_mol_test	heat_of_adsorption_CO2_300_kJ_mol_pred		GSA_test	GSA_pred	totalPOV_VF_test	totalPOV_VF_pred	cp_test	cp_pred	bandgap_test	bandgap_pred	log_CO2_N2_selectivity_test	log_CO2_N2_selectivity_pred	heat_of_adsorption_CO2_300_kJ_mol_test	heat_of_adsorption_CO2_300_kJ_mol_pred
		3795.91	3032.07	0.719	0.753016	0.811125	0.871756	3.3769	2.85337	0.904338	1.09069	-20.1951	-22.1024		4949.92	5708.19	0.5995	0.586141	0.748288	0.746148	5.32364	4.73383	2.62296	2.18674	-8.53841	-11.5781
		4774.62	4037.93	0.59	0.668065	0.941206	0.914254	2.36929	3.42388	0.875828	1.1705	-13.5361	-16.4693		2906.32	3644.39	0.4825	0.606159	0.795198	0.8023	3.72746	3.47894	3.30931	3.11142	-34.1155	-33.8401
		3111.93	2770.82	0.3285	0.349575	0.910671	0.897831	3.36594	3.00903	1.60215	0.966284	-4.83669	-6.58638		4898.62	4127.33	0.4465	0.407579	0.781699	0.787283	4.56739	2.86203	2.62871	2.66982	-20.6117	-15.694
		3837.35	3412.12	0.9195	0.91144	0.943415	0.929134	2.5595	2.49174	2.62296	2.30895	-34.6122	-33.0899		3531.43	3664.23	0.911	0.898838	1.05343	1.04007	4.17974	3.85808	2.40544	3.41161	-5.53848	-3.50359
		3628.88	2961.94	0.9285	0.936649	0.774262	0.821866	2.53957	3.10535	0.603252	0.641325	-19.2029	-23.3789		2738.1	2613.39	0.9225	0.90864	0.739028	0.726166	4.09303	4.30891	16.1927	9.07489	-33.0216	-29.3539
		3718.06	4138.06	0.9	0.913252	0.674002	0.731464	2.24194	2.06134	3.55984	2.14957	-7.91516	-8.7684		2387.99	1941.62	0.7495	0.747633	0.902211	0.879229	2.46387	2.66902	7.87266	8.23339	-32.7016	-37.0593
		4757.94	4627.67	0.6855	0.744538	0.605416	0.637087	2.99056	2.49958	0.653027	0.468923	-11.1308	-12.5631		1478.32	1064.12	0.7805	0.67109	0.8553	0.838449	3.07339	3.14795	1.35223	0.867518	-17.5384	-19.7449
		4909.98	4925.68	0.8135	0.856094	0.681953	0.693301	2.57536	3.23761	3.03951	1.83503	-26.7129	-25.1407		2457.16	3125.54	0.681	0.714077	0.784508	0.806984	3.51855	3.53982	2.05687	1.5943	-2.43276	-8.33631
		6162.36	5662.11	0.884	0.901125	0.864467	0.84289	3.63928	3.6838	12.3407	12.3656	-21.3194	-20.8999		4039.48	4216.11	0.694	0.607966	0.87677	0.867552	2.46625	2.42384	0.685449	0.526719	-8.61983	-11.0139
		5539.16	5300.73	0.922	0.924934	0.493828	0.491704	1.98022	3.08624	0.792623	0.904646	-26.8172	-24.8568		790.811	1379.95	0.644	0.628644	0.790587	0.814999	2.58329	2.82397	0.831692	1.398	-20.8109	-22.0996
		2746.57	1964.75	0.7265	0.636602	0.752095	0.787971	2.61396	3.10027	0.565917	0.972876	-23.4665	-7.63209		10.2718	301.328	0.737	0.668223	0.793918	0.809418	4.04486	4.31098	0.686517	1.28153	-9.92287	-11.6091
		4764.99	5416.15	0.8295	0.795127	1.01606	1.03496	5.06531	3.39261	0.264891	0.811864	-46.9355	-27.5777		2426.18	3498.65	0.9005	0.888058	0.914926	0.931998	2.51394	2.27001	0.828991	1.30934	-35.2977	-36.5948
		4187.6	5123.64	0.617	0.698313	0.642325	0.6808	2.71309	3.64683	2.47576	0.779675	-13.9501	-13.3924		4129.55	4084.44	0.7855	0.739502	0.832892	0.831495	2.83878	2.70225	2.48356	1.65919	-13.1196	-8.99529
		3726.21	3125.64	0.7215	0.806037	0.828699	0.788064	3.82965	3.96055	0.690693	1.19414	-25.9075	-29.5342		2907.85	2272.45	0.8125	0.84381	0.868696	0.83704	4.26216	4.99217	8.87277	8.04572	-9.54941	-9.01573
		6045.69	5474.34	0.528	0.625818	0.816783	0.830406	3.08112	2.92315	0.615528	0.660565	-18.1975	-14.719		3257.81	4354.31	0.756	0.735594	0.871279	0.865352	4.47219	4.11158	0.870026	0.792685	-37.3348	-35.8323
		4701.38	4548.08	0.8725	0.893168	0.65515	0.659037	3.87158	3.74509	0.543824	1.08967	-28.1176	-25.4757		3033.84	3269.77	0.811	0.69535	0.852038	0.851769	2.63114	2.67822	1.04982	0.708527	-9.98459	-11.0422
		3936.31	3805.48	0.6985	0.698063	0.867836	0.835417	3.47511	3.68067	1.16396	1.43996	-6.49047	-8.41068		6740.55	7013.01	0.6965	0.696597	0.87494	0.914298	5.79752	5.03907	1.639	1.94154	-56.8122	-33.7886
		3332.15	3277.55	0.826	0.869577	0.712063	0.717681	3.12716	2.89288	1.83131	1.75688	-42.0833	-24.6453		5501.07	5186.83	0.786	0.745385	0.911668	0.9104	2.59559	2.4538	1.12766	0.923253	-17.0758	-23.2759
		1478.32	1595.78	0.3945	0.34285	0.906693	0.896867	2.76201	2.99919	0.691008	0.703886	-35.6745	-44.476		2976.46	3220.16	0.419	0.519407	0.907936	0.902411	3.71894	2.98793	0.648234	0.867386	-8.59295	-8.25303
		3163.27	1739.54	0.93	0.901924	0.826614	0.856785	3.59897	3.74069	1.18958	1.20588	-6.80483	-6.79647		4097.95	4568.01	0.84	0.859918	1.05519	1.06443	4.01851	3.73034	0.484171	0.387616	-6.23806	-10.6969
		2907.85	1909.76	0.9025	0.86545	0.805755	0.878045	3.10364	3.82615	0.825121	0.494109	-24.8252	-13.0793		3352.1	3723.37	0.771	0.766409	0.712063	0.71677	3.61539	3.6278	0.825121	0.520628	-33.1014	-22.2425
		3990.8	3937.57	0.8755	0.894539	0.761121	0.771251	3.21188	2.88396	1.83205	1.58942	-21.963	-19.5137		3401.46	4352.14	0.9405	0.918527	0.610914	0.614248	3.5921	3.25332	0.937081	0.886673	-9.42641	-12.3602
		3846.54	3429.1	0.9605	0.919922	0.920465	0.96402	2.51394	2.13869	1.07735	1.0774	-30.7211	-27.8622		6487.85	6172.55	0.7565	0.747795	0.681953	0.685136	2.66172	2.47055	0.780376	0.997566	-9.0745	-10.6657
		4781.81	4470.06	0.7805	0.822741	1.0117	1.00666	3.71971	3.60478	0.476738	0.390015	-38.9261	-39.886		5488.75	5546.05	0.8035	0.746159	0.983596	0.990905	4.13153	3.60251	1.90327	1.85621	-28.0929	-27.1718
		5693.49	3763.38	0.798	0.824795	0.907936	0.817772	5.01779	4.12873	0.890146	0.843257	-4.94595	-12.7778		3697.51	4158.17	0.911	0.933779	0.873002	0.872836	3.56853	3.89975	5.56286	6.37067	-33.3526	-32.7584
		4436.81	3816.81	0.859	0.911915	0.960018	1.01838	3.8497	3.68168	0.624584	1.09569	-5.2507	-5.70372		1541.51	1586.83	0.784	0.754046	0.86824	0.865573	2.53957	3.12093	2.31849	3.63724	-26.8172	-21.7253
		2961.52	2910.57	0.692	0.751237	0.829441	0.822061	4.18783	3.00387	0.895792	1.26333	-25.4473	-29.0013		1074.01	913.467	0.5365	0.583314	0.943139	0.937773	4.21742	4.154	1.20683	0.888483	-2.25561	-10.2067
		5320.99	5496.89	0.8155	0.782727	0.965341	0.890558	4.08833	3.48863	2.09832	2.39818	-17.4745	-15.6781		1602.84	2555.64	0.7765	0.659523	0.770921	0.751309	2.93329	2.80789	4.54102	4.32232	-27.8061	-26.9361
		3537.69	4840.63	0.66	0.748	0.764167	0.731457	3.4688	3.13014	4.53856	3.85635	-7.79663	-6.04402		6509.81	6481.01	0.4185	0.395379	0.903083	0.898397	3.77345	3.71765	17.1512	7.87877	-13.1971	-17.2839
		6539.35	6574.96	0.1975	0.238855	1.09138	1.08747	4.64376	3.67099	1.55709	1.09233	-7.96687	-3.52971		1076.68	1617.15	0.5755	0.596003	0.852199	0.840324	3.74249	2.21099	0.675919	0.67891	-4.83669	-8.16713
		3798.12	3210.22	0.715	0.605864	0.926764	0.9023	2.15843	2.15214	2.03964	2.23036	-11.2674	-13.0247		4663.26	5036.95	0.861	0.870167	0.499417	0.505316	2.29188	3.13523	4.73901	6.05281	-26.7137	-20.3223
		3559.01	3355.55	0.4965	0.496171	0.848203	0.867662	4.2305	3.86197	1.48942	1.32918	-15.5181	-12.8746		4949.47	4877.87	0.9025	0.834354	0.983088	0.992958	3.29686	3.88134	0.623658	2.05615	-60.556	-32.6392
		4125.81	4274.57	0.754	0.780844	0.912341	0.945164	1.46277	2.21599	1.18545	1.02556	-60.5355	-62.3508		4370.43	4573.09	0.861	0.864239	0.911957	0.966265	2.52993	2.76964	4.10299	5.25382	-15.0778	-13.35
		3100.27	3395.06	0.571	0.583647	0.917548	0.917102	4.98105	4.07243	2.65417	3.21915	-21.6641	-9.26319		5288.43	5029.32	0.7035	0.886105	0.865966	0.855671	3.63354	3.70644	0.954059	1.11842	-20.2204	-20.3587
		7245.02	6651.07	0.7075	0.705676	0.901394	0.900694	3.38829	4.24355	1.28427	2.1215	-5.37579	-6.95691		3712.1	3857.45	0.8485	0.839503	0.876525	0.898892	4.47205	4.41077	1.83205	1.71192	-53.1576	-37.2801
		5955.72	5348.92	0.883	0.893877	1.05288	1.08012	2.7683	3.02715	2.52056	1.53261	-9.65169	-6.85182		6190.65	5829.3	0.8665	0.831509	0.732841	0.733035	2.75293	2.6162	0.737599	1.37836	-14.424	-17.3093
		7234.99	6791.45	0.5665	0.651747	0.806197	0.829733	1.76451	2.76972	0.646627	0.737327	-30.8066	-32.2344		2425.04	2476	0.7235	0.608734	0.754942	0.758076	3.97904	4.30017	1.12701	1.24577	-9.23229	-12.0717
		3052.63	2993.95	0.9385	0.919717	0.739356	0.786716	3.04805	2.97639	3.41501	1.95935	-46.0317	-13.9722		7868.5	7439.68	0.8585	0.90812	0.945325	0.961797	2.09125	2.76002	2.6878	1.51338	-32.9925	-39.3631
		2322.04	2069.3	0.5365	0.555193	0.765037	0.752321	2.78248	3.11236	3.19687	1.84378	-24.7755	-27.7891		5806.72	6089.64	0.722	0.683822	0.844489	0.820908	2.86029	2.70659	1.28427	2.13687	-7.96687	-5.62557
		6253.31	5709.83	0.745	0.644707	0.80805	0.824267	3.08771	2.95024	0.779799	1.72756	-22.2688	-20.5632		2689.04	3664.73	0.671	0.76973	0.867836	0.854038	2.76556	3.14411	1.19619	1.32247	-19.5109	-12.949
		6965.62	6359.57	0.9455	0.967031	0.739589	0.745878	3.20093	2.84797	1.39574	0.902579	-21.7087	-21.1131		2616.61	2746.38	0.2955	0.303967	0.726004	0.724184	3.09906	3.60084	2.64545	2.22037	-5.27779	-6.29895
		4490.54	4280.2	0.804	0.838419	0.842655	0.848437	2.248	3.07421	0.575876	1.3982	-73.5036	-47.6945		4586.38	5300.02	0.906	0.868092	0.794142	0.812486	5.23935	4.89153	4.46822	4.53083	-25.3038	-28.9007
		2674.18	3307.98	0.4895	0.535743	0.853431	0.82711	3.48929	2.93176	2.9025	1.21811	-60.0165	-62.9991		3584.6	3432.53	0.854	0.862217	0.941661	0.936521	2.77546	2.77556	1.35653	1.53618	-47.0603	-44.1036
		4872.44	5660.41	0.785	0.706795	0.911668	0.947056	2.81504	2.95766	1.00136	1.04803	-13.0337	-17.4548		848.401	696.752	0.4815	0.540785	0.973989	0.965864	3.98882	2.67512	4.60933	4.05274	-5.44766	-7.19344
		4174.24	3730.44	0.7495	0.741188	0.576284	0.62523	2.64367	3.21624	5.26855	1.20158	-6.77125	-10.8658		4913.24	5330.58	0.8155	0.841376	0.923782	0.927291	3.27325	2.98124	0.895792	1.09276	-8.04569	-8.58098
		3419.51	4532.96	0.5595	0.639925	0.877509	0.838641	4.05466	3.43169	4.54102	3.95569	-6.95985	-6.81558		4715.71	4086.78	0.7595	0.746778	0.816267	0.812437	2.79381	2.79101	4.41586	4.38731	-62.7123	-55.0205
		3126.41	3331.47	0.75	0.782724	0.912074	0.958004	4.04486	2.95391	5.83041	5.28528	-18.0378	-11.7699		3628.88	4725.55	0.956	0.930307	0.711692	0.707717	2.27747	2.82905	1.41813	1.26765	-22.4283	-14.9602
		2163.9	2277.51	0.7355	0.709669	0.81595	0.847337	2.44154	4.18477	2.12669	1.24449	-14.4055	-10.4928		6049.88	5688.23	0.717	0.704966	0.859767	0.834825	3.61214	3.80764	1.48427	1.24604	-10.209	-11.0665
		2746.41	1900.22	0.5915	0.650208	0.854609	0.830642	2.54622	2.67804	1.92717	1.37087	-8.24602	-10.533		4701.38	4840.36	0.6325	0.616149	1.10021	1.10472	2.74762	2.5524	5.62607	6.93463	-5.49146	-7.08869
		2340.03	2259.86	0.8495	0.773091	0.656406	0.653714	2.61159	3.12544	5.05977	5.36649	-60.2839	-59.8717		6931.36	6911.98	0.6635	0.638308	0.859625	0.87835	3.72224	3.83037	3.84842	3.47435	-11.5491	-8.8939
		6187.11	5298.45	0.8635	0.792079	0.859704	0.860492	4.78147	3.93776	1.92026	1.94371	-8.84107	-13.7698		4033.07	5337.22	0.9015	0.897493	0.940601	0.92379	3.65397	3.40785	6.68761	4.43401	-50.8963	-43.484
		5771	6041.13	0.829	0.856654	0.504558	0.501909	3.13623	2.81245	0.673804	0.90015	-7.81086	-13.0675		2585.86	3058.07	0.632	0.687213	1.05044	1.06513	2.75657	2.8774	0.401734	0.907521	-9.40412	-6.5598
		3753.68	3467.08	0.87	0.84854	0.623175	0.645704	2.52925	2.98802	0.791195	0.905255	-8.04728	-8.16443		4375.2	4346.94	0.948	0.893394	0.928489	0.933165	2.92532	2.84171	3.07961	2.96391	-7.795	-9.55754
		4817.27	3614.7	0.6055	0.646136	0.699945	0.70352	4.01982	2.84119	0.708461	1.63883	-33.4407	-34.3533		3687.38	3657.22	0.543	0.605344	0.835826	0.823059	4.64376	4.44733	4.21521	2.07237	-20.9505	-24.0586
		5053.08	3236.91	0.917	0.920368	0.826266	0.836646	4.0476	3.91177	3.08741	3.00292	-14.0156	-11.2879		2519.79	2203.08	0.369	0.467637	0.899613	0.910524	2.94343	2.67479	9.78293	5.85024	-14.7688	-23.1909
		5389.84	5387.75	0.948	0.851583	1.05343	1.05243	2.97262	2.91192	1.78424	1.65336	-21.2956	-11.9085		1536.38	1587.16	0.2655	0.354131	0.68511	0.662842	3.76374	4.11235	2.28658	3.35054	-37.7535	-35.1911
		1232.47	2032.63	0.5775	0.626606	0.844469	0.831943	0.0220578	0.322196	0.562034	1.03674	-16.3884	-15.5666		3214.59	3131.95	0.7415	0.662581	0.863094	0.876571	5.4731	5.40958	1.68025	3.31437	-5.55298	-4.40226
		6912.76	6699.72	0.826	0.832776	0.635212	0.643987	2.66172	2.87759	3.19169	4.8279	-8.59295	-10.2837		5356.17	5757.8	0.6355	0.650444	0.961113	0.97767	2.84685	3.2711	0.965081	2.61091	-7.25078	-9.85206
		2420.82	2682.16	0.705	0.743194	0.998133	1.0102	2.8648	3.05576	0.793095	0.892104	-26.4687	-20.1785		2854.53	3001.04	0.788	0.780474	0.865552	0.894642	3.20137	3.13096	0.836709	1.53265	-47.2782	-51.4752
		6939.44	6434.59	0.1685	0.312874	0.893816	0.90169	5.04885	3.41262	0.858742	0.564635	-24.4074	-23.5632		5580.1	5346.67	0.7265	0.760907	0.839351	0.847117	2.62104	2.64827	0.634709	1.20904	-7.50565	-10.7888
		620.349	1491.07	0.008	0.171492	0.932676	0.956206	4.8584	3.45792	0.920115	1.00478	-24.2447	-19.2522		3152.34	4176.62	0.533	0.495159	0.750371	0.738555	2.38029	2.66136	7.99072	6.93624	-24.447	-27.6652
		3401.46	3322.08	0.961	0.956136	0.87677	0.898086	2.86982	2.82973	6.43344	7.7369	-42.2454	-33.1176		864.134	1439.29	0.7905	0.768123	0.679091	0.687438	2.75663	2.70621	0.690693	1.20138	-13.6836	-20.6627
		6703.31	6441.23	0.5285	0.545926	0.965367	1.01785	2.74762	2.65145	2.35407	2.37655	-20.6117	-18.5455		5389.84	5667.76	0.836	0.751577	0.814746	0.805276	3.14765	3.02338	7.24637	3.86459	-21.3194	-19.4751
		2757.08	3044.4	0.5185	0.580409	0.960825	0.908395	2.77339	3.47633	1.79484	2.55939	-26.3839	-20.063		1958.13	2815.17	0.48	0.426697	0.909816	0.897833	2.59626	2.67553	1.43717	0.902464	-28.6008	-31.7202
		6105.73	6284.68	0.531	0.632618	0.902087	0.868908	3.66267	3.19436	0.685335	0.733172	-24.5128	-21.1303		5752.55	5805.26	0.9395	0.911372	0.8201	0.813005	3.04087	3.50676	0.640391	2.10979	-47.3646	-49.0908
		4739.02	4635.28	0.6695	0.712993	0.725277	0.750753	2.2774	2.48933	0.538997	0.305856	-28.9237	-36.1242		6099.3	5023.58	0.846	0.793105	0.829059	0.823173	3.99957	4.00167	0.8605	1.37172	-6.29424	-8.04481
		4795.73	4523.99	0.717	0.744521	0.868044	0.876361	3.74173	3.10484	0.821502	1.08848	-11.2213	-13.4408		1375.11	1077.36	0.9235	0.929115	0.896841	0.902286	2.8325	3.02097	3.28962	3.26972	-19.5359	-16.355
		3508.12	4021.07	0.632	0.635499	0.688923	0.690105	3.55715	3.37354	1.88068	1.44657	-29.8993	-31.5063		3635.83	3533.25	0.7075	0.704872	0.697482	0.718816	3.50284	4.4037	2.61816	2.53874	-12.5883	-14.2394
		5256.42	6023.34	0.543	0.626617	1.0088	0.970416	1.42337	2.41204	0.305758	0.420257	-4.01118	-7.17571		5761.13	6038.13	0.71	0.673264	0.800323	0.795527	4.26207	4.06098	1.27268	1.16394	-27.4977	-20.8931
		1908.58	3579.48	0.9095	0.890581	0.870455	0.899458	0.274342	1.41522	3.73601	3.2474	-24.7509	-35.7581		5570.37	5694.27	0.7015	0.609108	0.837845	0.849443	3.75481	3.97575	0.451526	1.26202	-12.216	-15.8963
		1759.24	1888.45	0.745	0.774422	0.911962	0.918465	2.61736	2.81003	1.42303	1.29771	-8.82377	-5.16875		2463.24	2641.2	0.3765	0.461586	0.750292	0.75327	5.17601	4.51641	3.01948	2.38905	-72.1016	-64.5661
		2858.19	1353.95	0.558	0.556938	0.836937	0.836387	3.85367	3.31326	1.1941	1.04756	-8.66765	-10.6368		2420.82	2716.52	0.841	0.775079	0.493828	0.502088	2.27116	2.64438	1.07735	1.00823	-71.4355	-20.7961
		1387.45	2268.73	0.8065	0.755771	0.903083	0.881671	3.67545	3.28565	2.28658	2.53266	-34.7601	-26.2848		3493.13	3315.11	0.4175	0.695359	0.783423	0.800981	4.32777	4.0528	0.624939	0.779944	-9.27422	-9.25694
		3225.9	4051.2	0.775	0.755614	0.936625	0.951843	3.39547	2.87537	0.689223	1.01309	-4.21353	-4.60074		3444.04	3498.09	0.664	0.650072	0.837171	0.831629	3.7139	2.99267	5.41198	3.56578	-19.8507	-13.703
		3428.57	2321.47	0.8205	0.880131	0.814746	0.822296	4.44382	3.13682	2.94541	3.07039	-7.99579	-6.28057		5655.53	5641.48	0.5775	0.524812	0.930044	0.898056	3.13947	2.84981	1.02996	0.662654	-9.52909	-10.6732
		1958.13	2270.51	0.7505	0.804569	0.854342	0.851726	3.25607	3.62383	0.994472	0.969685	-25.2244	-25.5891		7177.62	5727.02	0.3825	0.32996	0.74074	0.740016	2.99646	2.95968	0.749883	0.743372	-20.4706	-14.4824
		3779.89	3398.21	0.7	0.749671	0.924197	0.92242	3.61542	3.29237	1.99419	2.49162	-21.144	-29.3594		6796.87	6113.98	0.6415	0.653125	0.541455	0.553859	4.2905	4.95719	4.17386	4.38325	-8.2038	-10.013
		3915.11	3713.81	0.697	0.767792	0.924811	0.917598	2.82302	3.0736	1.70326	2.25388	-47.2782	-44.73		5375.64	5529.06	0.917	0.884461	0.776032	0.784661	3.68249	3.94263	1.88727	1.4171	-17.63	-16.5694
		2047.72	2355.28	0.602	0.708643	0.873803	0.868375	1.75077	2.97252	1.48427	1.20421	-9.01488	-8.38289		5846.54	6349.19	0.637	0.684024	0.947241	0.937961	2.78162	3.68354	0.653027	0.369468	-11.811	-10.0178
		3235.18	3873.2	0.843	0.817639	0.733754	0.79992	2.46897	2.29872	8.86162	7.34504	-7.49643	-10.212		5492.86	5482.14	0.097	0.146746	0.887078	0.895326	2.90207	2.95319	1.33863	1.27998	-7.56467	-10.7849
		2922.5	2862.31	0.504	0.547668	1.06896	1.06231	3.85679	3.59227	1.51905	2.68093	-24.9691	-21.6236		1129.35	877.05	0.922	0.908769	0.767229	0.788429	2.11574	2.07771	0.777585	0.895859	-15.0241	-14.4937
		4811.02	4810.24	0.5295	0.53081	1.03596	1.02509	3.12752	3.603	3.88413	3.36479	-10.7221	-14.3608		4131.61	4721.57	0.517	0.583906	0.971049	0.949437	2.77339	2.69125	6.17047	3.67051	-12.6212	-11.0352
		5048.75	5244.12	0.246	0.267756	0.996312	0.986684	2.52993	2.7697	1.4738	2.71479	-19.5109	-11.5983		3604.96	3778.3	0.6705	0.799857	0.982871	0.995397	3.22053	2.70888	6.80432	5.74189	-21.6537	-23.6192
		2191.71	3588.7	0.9015	0.867117	0.86579	0.84451	3.13093	3.09952	1.09407	1.22105	-10.8066	-8.03573		2906.18	3163.42	0.323	0.295839	0.962318	0.971422	5.56707	5.15697	1.50122	1.72394	-9.7458	-10.2998
		3412.39	1908.87	0.8245	0.772221	0.782948	0.795855	3.35184	2.34075	0.976853	0.987662	-5.8459	-7.50691		8290.57	8615.82	0.799	0.783114	0.829903	0.81209	5.01779	4.84956	0.909122	1.76323	-43.0831	-43.4059
		2847.23	3350.76	0.325	0.447296	0.659132	0.623989	1.7041	2.04837	0.531686	0.934353	-11.9789	-9.88013		4852.39	4961.51	0.89	0.906476	0.924811	0.930144	3.19774	3.73339	0.787105	0.576026	-24.9691	-27.9418
		4109.83	3965.54	0.792	0.761076	0.853435	0.863213	2.74676	3.14822	2.61209	2.25351	-34.6308	-38.1183		3702.35	3672.41	0.8925	0.898259	0.826614	0.843323	3.97505	3.44241	3.73601	3.71262	-12.0039	-12.7874
		6106.63	6842.19	0.852	0.836611	0.750371	0.731418	3.32851	3.3282	1.6382	1.54864	-33.9809	-33.4776		4757.94	4640.93	0.286	0.260692	0.779202	0.78475	4.36524	3.90524	1.56585	2.35939	-11.0315	-17.8422
		4982.22	5538.87	0.8385	0.839787	0.808662	0.795246	2.08501	1.91783	0.301867	0.25835	-48.9983	-31.4809		5796.6	5225.95	0.6285	0.61276	0.969483	0.978047	1.85329	1.98474	0.894249	1.49756	-48.844	-44.9617
		2357.31	2215.62	0.8865	0.833465	0.951433	0.930464	2.75205	2.93882	1.47591	1.12902	-71.4355	-23.7007		3359.48	3583.06	0.171	0.303696	0.88271	0.883946	2.39621	2.80989	0.559616	1.06326	-6.72467	-8.92955
		2961.38	2566.55	0.731	0.876806	0.889216	0.894533	3.99957	3.91284	0.597991	0.742027	-12.3235	-15.8725		9007.71	8234.9	0.2925	0.306032	0.921044	0.923537	3.75762	3.41744	0.973888	1.18797	-29.957	-22.8574
		2976.46	2929.36	0.8865	0.865075	0.845885	0.860518	1.36194	2.58476	0.793366	0.886204	-16.9057	-18.5976		1841.14	1776.16	0.3175	0.230647	0.894269	0.893275	3.06739	3.05043	1.45214	4.10091	-3.72674	-8.54162
		3359.48	3974.67	0.762	0.76533	0.977289	0.995188	2.60231	3.12698	0.637486	0.788658	-8.74007	-9.56961		4004.79	4950.64	0.6305	0.593407	0.825207	0.834169	3.09116	3.29227	5.93237	5.54566	-27.2012	-33.2916
		5720.27	6505.69	0.934	0.935075	0.837845	0.85957	2.50443	2.58689	0.686517	1.75873	-31.4917	-33.7267		6874.78	6595.99	0.6245	0.650466	0.971897	0.966766	2.01227	1.8884	2.23121	1.0292	-19.2115	-10.352
		2665.57	3141.5	0.837	0.88453	0.818066	0.871041	2.79959	3.0736	11.7653	12.5679	-19.6955	-21.6174		4256.91	4983.77	0.732	0.754761	0.796363	0.796849	4.14172	3.20615	8.02419	6.72355	-32.4682	-32.1228
		3861.1	4184.75	0.3275	0.491438	0.697429	0.716318	4.01184	4.04499	1.7984	4.04137	-28.9636	-24.5661		5268.56	6299.83	0.8265	0.823218	0.635212	0.614934	2.91165	3.4779	0.779799	1.25605	-13.941	-13.7906
		4297.44	3411.86	0.7815	0.648513	0.659335	0.663588	3.72817	3.48601	1.35223	0.910354	-13.1258	-10.6469		6538.72	5897.61	0.792	0.802314	0.891671	0.897842	2.9315	3.12548	1.41695	2.46788	-33.0766	-27.9046
		848.401	615.59	0.8175	0.786944	0.625193	0.694712	3.62268	3.45291	0.749659	1.24618	-9.27759	-7.03372		2315.79	2619.67	0.8585	0.883393	0.710403	0.727114	3.3602	3.93811	1.98893	1.92687	-21.5913	-18.6845
		1673.97	1853.52	0.6125	0.714388	0.715121	0.701461	2.58329	3.23082	1.99404	1.60999	-26.5287	-20.8193		3912	3788.03	0.79	0.79264	0.957836	0.945909	4.90171	4.39218	0.837959	0.777677	-4.44209	-5.34263
		1832.11	3250.06	0.681	0.59151	1.06088	1.0454	3.42373	2.84248	1.00097	1.34464	-17.63	-18.9146		0.497726	326.672	0.577	0.579949	0.811721	0.827225	2.05909	2.10271	0.475165	0.51467	-14.9426	-16.3439
		3835.8	4500.8	0.9405	0.940548	0.761522	0.818267	2.45798	2.42657	2.67354	2.81825	-7.4019	-5.12999		3718.04	3755.01	0.93	0.891025	1.02534	1.06606	3.60705	3.20772	7.49253	6.29367	-7.02033	-8.70888
		6479.87	5829.47	0.7755	0.756908	0.853601	0.861472	3.67153	3.15403	5.93353	4.49341	-14.6437	-12.6022		37.4238	134.381	0.85	0.87468	0.864968	0.87493	2.75677	2.85242	14.1621	12.3695	-23.7134	-26.3613
		6901.54	6668.73	0.729	0.706953	0.642936	0.666557	3.12321	4.28467	1.20683	0.789358	-18.2154	-11.4995		3419.51	4778.29	0.8135	0.865131	0.910281	0.904491	4.41587	4.10153	1.90563	1.79374	-9.46663	-13.9009
		1899.02	1825.35	0.796	0.827638	0.898432	0.886304	3.56853	3.03005	1.09021	1.49629	-56.9429	-61.4336		3934.5	4614.27	0.714	0.683461	0.666093	0.685645	2.65673	2.53852	1.12183	1.04206	-11.2863	-11.2939
		5973.45	6885.52	0.5715	0.610435	0.855355	0.868028	2.99015	3.09014	6.33849	8.36747	-8.1308	-7.03793		2986.47	3601.84	0.3685	0.443717	0.906233	0.908949	3.35184	2.57019	2.88752	4.43731	-20.599	-25.9534
		4557.59	4109.75	0.9185	0.920255	0.89164	0.873427	2.35571	2.73466	0.954059	0.993575	-32.4759	-32.3794		2154.76	2136.33	0.6855	0.728666	0.854245	0.848199	2.47607	2.85284	1.71008	0.839183	-16.4508	-12.0153
		4956.69	4425.53	0.2795	0.380628	0.904446	0.913825	2.58797	2.55736	3.02042	2.82214	-14.6019	-15.5924		4579.17	4034.65	0.9125	0.916574	0.802029	0.809322	3.69371	3.12404	2.70358	1.47649	-7.00448	-10.8947
		4424.83	4908.04	0.813	0.7931	0.943139	0.90571	3.29686	3.49106	0.869665	0.859823	-13.0655	-12.2432		563.773	815.774	0.7995	0.761146	0.909162	0.879979	3.70309	3.76048	0.308457	0.528275	-11.54	-10.1133
		4562.67	4930.84	0.898	0.891144	0.961386	0.914752	4.35111	3.80882	1.09109	2.43887	-6.29757	-8.00961		4988.89	6123.7	0.838	0.808295	0.946188	0.938556	2.027	1.90263	5.46207	7.77696	-30.9096	-38.3373
		6630.17	5758	0.521	0.581448	0.815791	0.790413	5.53606	3.61326	7.62366	7.16965	-20.8109	-20.0952		4150.85	3955.69	0.7835	0.794329	0.859566	0.882788	3.27929	3.36327	1.16519	1.72106	-18.7666	-19.3844
		4669.41	4173.01	0.849	0.866077	0.789763	0.759149	3.91345	3.34283	0.507772	0.618822	-53.1576	-40.1753		241.881	734.485	0.7945	0.816125	0.855833	0.872924	5.4098	5.83843	0.412458	0.577356	-30.6405	-32.7381
		6487.85	5997.1	0.838	0.841836	0.886993	0.907284	2.18835	2.53645	1.68321	2.49314	-12.5883	-10.6163		4807.39	4821.31	0.056	0.0689812	0.715121	0.729613	1.68778	2.23334	2.61082	2.43458	-12.9389	-13.1035
		3660.57	4482.31	0.3915	0.349196	1.0485	1.02915	4.12185	3.58583	13.2899	12.8028	-9.94489	-11.6964		3020.12	2910.76	0.1295	0.287996	0.819134	0.83022	2.58361	2.36968	1.66033	1.14789	-14.2942	-14.7338
		2942.69	4876.43	0.031	0.056681	0.785238	0.777436	2.11574	2.49755	3.45147	2.84387	-8.83921	-9.51522		5109.9	5116.61	0.759	0.716406	0.902501	0.909747	3.10835	3.09367	2.87924	3.02619	-16.5658	-14.2801
		5269.35	5690.91	0.4195	0.506391	0.971141	0.889163	4.21393	3.95326	0.861721	0.70977	-28.8581	-31.0934		8338.24	8257.08	0.808	0.740636	0.895083	0.877716	2.19527	2.95439	1.80066	1.70685	-4.44062	-6.83923
		2865.9	2660.56	0.463	0.502238	0.814476	0.84341	3.44652	3.9832	6.99812	4.35264	-51.1201	-34.9128		6217.12	6578.07	0.8495	0.84766	1.0015	1.00212	3.87248	3.5214	1.28927	1.64587	-14.5759	-11.9486
		5476.71	5264.47	0.8075	0.798664	0.962318	0.940021	2.13442	2.88478	1.15208	0.929826	-42.5093	-31.3238		1449.07	1371.91	0.889	0.877599	1.00344	0.985734	2.54622	2.8851	2.80918	2.90979	-9.94489	-14.9696
		3111.93	3313.29	0.735	0.642456	0.86656	0.848933	3.61107	3.53587	1.53691	1.22789	-16.3101	-14.4245		4781.05	4104.56	0.837	0.805999	0.892527	0.880909	4.62824	4.04785	6.33849	8.12734	-18.6901	-17.4815
		6343.16	6318.45	0.8285	0.908378	0.866207	0.858833	2.77956	2.90403	1.88642	1.98221	-9.25254	-10.2057		712.609	773.707	0.7865	0.737353	0.496791	0.504542	2.18835	2.58785	0.858742	0.861455	-13.5585	-11.4406
		2011.6	2611.17	0.743	0.770468	0.710354	0.716898	2.63114	2.81916	3.86574	3.79485	-7.46255	-7.99908		5134.33	4760.84	0.8755	0.863169	0.737207	0.746044	2.63364	2.73224	0.811437	0.924602	-40.103	-37.5626
		3149.98	3696.79	0.916	0.905582	0.971397	0.923026	2.10695	2.73871	0.939922	1.04753	-43.8397	-46.079		5429.92	5782.31	0.9	0.922844	0.814476	0.833704	2.50443	2.42323	17.9471	12.5002	-5.2507	-7.57367
		5488.75	5654.6	0.538	0.399944	0.946188	0.927634	3.23221	2.84536	2.89159	3.02541	-10.5773	-8.51077		5661.95	6222.82	0.615	0.704988	0.864364	0.857956	3.19275	3.29958	11.984	11.2724	-7.11498	-8.8062
		4727.63	4077.73	0.8165	0.700997	0.76497	0.806333	2.74796	2.86126	1.58365	1.59638	-4.11358	-7.44272		4717.49	4520.49	0.7435	0.719307	0.943415	0.944684	3.43988	3.0308	0.380911	0.593177	-51.1201	-32.9125
		3444.04	3515.72	0.818	0.745296	0.601066	0.635858	2.69168	3.19258	0.99704	1.06669	-28.1609	-26.604		6630.17	6540.91	0.636	0.620946	0.863029	0.879736	2.82906	2.64453	0.658128	0.616022	-19.6955	-16.4791
		6301.14	6526.21	0.6065	0.695901	0.781415	0.841037	3.83331	3.048	1.59282	2.27448	-4.40455	-6.37227		3111.93	3085.44	0.33	0.402431	0.854074	0.861733	3.61107	3.44231	4.97064	4.8626	-44.462	-50.0793
		2259.52	1881.09	0.523	0.491527	0.952569	0.927853	3.55991	3.47835	0.384233	0.194458	-4.82048	-9.69756		4408.28	4678.05	0.4195	0.5041	0.936625	0.941285	3.71245	3.82945	2.08636	0.859659	-33.0838	-38.7854
		4982.25	5400.15	0.5885	0.576246	0.906233	0.900051	2.76077	2.88684	0.830717	0.780904	-7.76597	-7.77468		3718.06	3339.99	0.772	0.730663	0.697274	0.722735	4.18451	4.29499	7.06096	8.14529	-49.0425	-37.1171
		4039.48	3496.31	0.8365	0.835373	0.724098	0.781559	2.12711	3.04415	2.13073	2.32997	-24.1048	-19.8225		1707.97	1511.02	0.9335	0.933222	1.11389	1.09579	3.16429	3.64541	5.55567	4.21881	-33.9809	-29.5537
		4195.59	4815.48	0.6525	0.787879	1.02921	0.946022	3.24283	3.7048	3.67934	4.04343	-31.3129	-31.8822		2746.57	3101.68	0.4655	0.546224	0.752388	0.754187	3.31974	3.17006	2.28592	1.41098	-18.5033	-19.9338
		1976.26	2160.17	0.7765	0.796685	0.89872	0.904733	3.63354	3.75137	5.26244	3.89515	-33.5974	-35.5438		560.367	903.837	0.9445	0.940367	0.886839	0.892016	4.12185	3.66198	3.31023	2.69527	-27.4601	-31.3619
		4547.74	4048.83	0.867	0.891506	0.837134	0.835209	2.35636	2.30943	1.03282	1.02654	-7.9157	-9.68728		328.307	857.434	0.8515	0.867695	0.762315	0.774294	5.05767	5.06982	1.91692	2.44448	-13.0007	-15.6947
		5533.1	5750.85	0.6625	0.644078	0.943499	0.921812	4.09303	4.25846	0.453917	0.762303	-29.4276	-29.6523		6045.69	5587.75	0.7215	0.65338	1.00106	1.03787	3.22537	3.12357	0.76112	1.33812	-18.5886	-15.1283
		700.709	1080.21	0.7875	0.721192	0.890076	0.88092	2.05909	2.06535	0.873999	0.929999	-9.75307	-7.02033		317.201	840.401	0.8635	0.801456	0.932286	0.922771	2.887	2.44087	0.98243	0.81133	-10.4893	-10.5523
		7177.62	5540.02	0.742	0.691049	0.912257	0.920222	4.45599	3.45345	1.51374	1.65453	-13.3208	-10.6338		4218.16	4778.79	0.9455	0.88686	0.780869	0.758864	3.93608	3.96723	0.911468	0.344002	-7.77171	-9.09112
		5840.82	6068.62	0.6705	0.774893	0.936682	0.94287	2.84685	3.23125	0.783342	0.75165	-69.6131	-65.4383		3861.79	3485.8	0.9185	0.935851	0.829592	0.799806	2.64589	3.09976	1.82026	1.3667	-19.9314	-17.9189
		4579.17	4571.21	0.391	0.337804	0.812871	0.80823	3.02632	2.82868	0.84372	0.905128	-4.69889	-4.20926		833.655	990.288	0.892	0.913675	0.826562	0.820623	4.26324	3.78735	6.86361	4.88043	-9.85461	-12.223
		2755.7	3016.75	0.3765	0.492541	1.05103	1.06231	2.50229	2.86322	3.6213	2.38796	-5.58262	-3.93784		2163.9	2824.32	0.9385	0.941463	0.621195	0.630801	2.78664	2.73747	1.5672	0.624681	-4.8588	-6.53003
		1735.07	1937.32	0.808	0.77474	0.816078	0.820926	4.04164	3.29361	0.831096	0.639533	-13.6351	-14.2451		21.892	1226.68	0.696	0.648579	0.981442	0.986674	2.85881	2.45248	1.33586	1.56632	-7.9157	-8.4852
		5612.54	4290.7	0.836	0.84454	0.697307	0.689958	3.97904	3.47422	0.983732	1.16496	-24.7183	-22.9183		6809.2	6617.57	0.926	0.892008	0.79581	0.80996	3.30347	3.34203	0.793366	0.961051	-5.98747	-6.35188
		5134.33	4999.82	0.7995	0.777892	1.0042	0.956939	2.6583	2.8069	5.55567	5.24635	-14.6202	-20.7687		6286.96	6552.61	0.515	0.545246	0.728213	0.730937	3.83331	3.13996	1.34494	1.46945	-42.4657	-41.1042
		2906.18	2823.96	0.812	0.75594	0.816267	0.801828	2.83357	2.68761	3.3245	3.75947	-8.57913	-10.714		3328.86	3155.43	0.8535	0.867719	0.988902	0.993797	2.96875	3.2462	0.879733	0.679526	-48.9472	-11.1638
		5584.48	5852.15	0.732	0.850063	0.937484	0.935131	3.12931	3.39392	1.04982	1.12398	-21.0606	-23.4955		6965.62	6692.2	0.5245	0.607927	1.05288	1.06396	2.55891	2.12118	3.34451	5.57924	-26.3172	-26.6016
		5770.25	6927.1	0.9565	0.960647	0.886314	0.857972	2.53322	2.86319	0.983069	0.875668	-33.0838	-37.6616		3730.75	4169.53	0.746	0.783333	0.965014	0.954133	3.67153	3.84771	1.91172	0.843289	-15.7919	-17.6462
		790.842	1106.52	0.703	0.671229	0.83818	0.833599	2.3895	2.73758	1.85081	2.26026	-15.7995	-15.9755		3656.33	3685.86	0.5675	0.601821	0.74928	0.746793	0.62295	2.91172	0.550274	0.726474	-20.5976	-10.3692
		34.4485	379.363	0.615	0.594454	0.868696	0.865569	1.8621	2.33152	2.05946	2.27556	-10.2744	-9.02153		5425.59	5658.17	0.717	0.758852	0.919771	0.931201	4.01573	3.57936	3.68762	3.55737	-46.5441	-49.1594
		1074.01	1834.18	0.2175	0.358376	0.690079	0.706127	4.14688	4.60123	0.871533	0.902009	-8.04569	-7.46347		4974.8	4766.45	0.282	0.20862	0.961184	0.953822	4.56465	4.04355	12.4609	8.60538	-6.91883	-9.93146
		2011.71	1506.67	0.7545	0.740585	0.877102	0.885673	2.52047	2.69738	1.02996	0.931953	-40.103	-39.8311		6169.31	6697.74	0.813	0.757077	0.938863	0.927413	3.3271	2.99016	1.68321	2.29991	-6.9261	-7.62052
		4380.99	5315.41	0.171	0.324154	0.82646	0.816283	3.79089	3.26804	4.11471	3.51365	-17.0888	-16.3089		3804.71	4114.58	0.427	0.563467	0.701052	0.720872	3.98107	4.00068	2.10637	1.58127	-10.0556	-7.62967
		3033.84	3308.79	0.875	0.890628	0.964376	0.90601	4.93511	3.92473	0.909122	1.29197	-29.9571	-27.236		6365.09	6459.68	0.924	0.889645	0.723526	0.728873	4.35754	3.40666	5.26244	5.33603	-6.36104	-7.86694
		2256.63	2737.17	0.679	0.612719	0.808007	0.846055	2.85006	2.67358	0.940441	1.5172	-20.4289	-37.7889		4065.36	4234.83	0.922	0.93304	0.850384	0.859948	1.26653	1.81324	2.66952	2.20178	-42.2122	-49.0945
		4287.38	4614.88	0.6455	0.693869	0.957628	0.948385	3.96796	3.44278	2.52229	1.96789	-17.8342	-10.8877		4491.73	5048.33	0.922	0.887318	1.0485	1.04666	3.82965	2.96036	20.0853	1.57229	-36.9856	-28.1332
		5349.67	3982.6	0.441	0.487099	0.700767	0.660488	3.71894	3.23141	1.03192	0.809646	-47.7547	-32.1015		5705.78	5513.45	0.5075	0.479197	0.571544	0.571919	3.11045	3.01814	10.6439	8.38552	-28.6011	-8.71969
		856.241	587.17	0.7485	0.77617	0.505963	0.496009	3.43988	2.94445	3.79592	3.02001	-15.1642	-10.8526		836.423	1123.64	0.8835	0.868276	0.939801	0.969158	2.71141	3.38474	4.7344	4.80869	-25.5976	-25.7846
		3450.06	3033.01	0.0065	0.122294	0.938863	0.934015	2.46387	2.58791	0.583585	0.544709	-7.50565	-10.0968		6346.04	6190.61	0.291	0.333477	0.737706	0.742232	2.47278	2.7773	4.42575	3.69928	-7.68492	-7.9836
		6965.15	6563.78	0.6355	0.768785	0.918929	0.927172	2.81681	2.46178	2.7271	2.13271	-10.5789	-8.32116		5799.25	6117.64	0.9005	0.895023	0.959289	0.959366	3.57535	3.37533	0.935461	0.470389	-24.9873	-25.204
		4623.32	5260.1	0.7965	0.774873	0.836159	0.855881	3.47837	3.4617	0.690441	1.34471	-6.68636	-6.87031		3877	4216.65	0.9385	0.916193	0.910671	0.907901	4.93511	4.1182	3.8314	2.21882	-17.5389	-16.099
		6127.86	5993.54	0.7665	0.759494	0.923782	0.940924	4.27746	3.95465	3.26364	3.52339	-17.6531	-19.7037		3120.11	3874.15	0.648	0.604619	0.932118	0.949411	2.92366	2.86178	2.48013	1.40542	-13.8512	-10.806
		3576.53	3177.25	0.5475	0.51042	0.600638	0.559181	4.35049	3.70561	1.1909	1.37541	-21.9925	-11.6257		2851.24	3216.56	0.948	0.941012	0.484199	0.50316	3.37291	3.34926	2.02266	1.39888	-9.25866	-12.0476
		3589.03	3817.73	0.874	0.794271	0.671439	0.660494	3.50563	3.12196	0.413433	0.423629	-18.5342	-18.7213		5174.02	5641.82	0.4755	0.509013	0.844788	0.847905	2.97261	2.8655	1.31238	1.22247	-54.1566	-35.793
		6112.67	4654.76	0.922	0.905673	0.940266	0.959285	3.74249	2.62644	0.697248	1.00821	-33.3077	-36.2224		5143.88	5381.34	0.5885	0.542895	0.685532	0.705646	2.67788	3.04196	4.08141	6.59772	-20.2765	-21.0994
		5042.38	5533.9	0.9235	0.902615	0.685532	0.677749	3.49572	3.41063	0.464734	1.23577	-21.6537	-22.2908		897.322	1293.76	0.7835	0.770149	1.03596	1.04132	3.21525	2.82215	1.56374	1.37737	-15.2237	-12.6083
		5103.88	4497.69	0.0125	0.127341	0.933208	0.931385	2.30734	2.74797	1.45219	1.03265	-4.56889	-6.533		2375.96	2949.73	0.5565	0.570022	0.854939	0.843607	3.2039	2.55468	4.20837	4.52385	-6.68636	-5.67841
		1829.46	2248.43	0.8645	0.820125	0.786114	0.81575	4.36524	3.78754	2.27251	2.74505	-15.0362	-11.6927		1794.23	2282.07	0.6685	0.720016	0.865216	0.867768	3.16434	2.57978	0.63908	1.14439	-15.0362	-10.5159
		3975.58	4270.76	0.1305	0.280829	1.04116	1.0095	3.58851	2.81588	8.65142	7.26755	-15.6148	-13.9793		4516.2	4410.84	0.9275	0.897476	0.839186	0.859002	2.45798	2.46322	0.312872	0.719228	-7.59699	-8.7127
		7308.48	5578.83	0.8895	0.861416	0.868914	0.918944	2.90644	2.8465	1.53912	0.978149	-9.55525	-8.51306		2431.03	2835.92	0.287	0.338634	0.904172	0.891738	3.4688	3.3716	2.58556	3.20849	-9.99615	-10.6554
		4551.78	4592.26	0.93	0.908302	0.74928	0.771777	2.38029	2.24153	2.31399	1.5562	-12.4352	-9.84103		3596.32	3657.73	0.748	0.755516	0.848147	0.856425	4.15953	3.92632	1.16396	1.29303	-27.539	-25.7035
		5063.13	4756.43	0.702	0.702615	0.908657	0.910288	4.07771	3.76246	1.67588	1.71279	-24.3876	-32.8421		6343.16	6165.54	0.2765	0.26648	0.665275	0.671314	0.274342	0.658781	4.24539	2.82751	-63.162	-29.4151
		6589.83	6278.81	0.851	0.757084	0.8148	0.783275	2.25245	2.69317	0.961411	0.969371	-29.1962	-25.9386		4124.18	3888.91	0.617	0.630186	0.865662	0.864551	4.1414	3.97185	0.831298	1.09142	-10.5773	-10.5306
		5573.96	5629.81	0.9665	0.925317	1.13907	1.10966	2.50066	2.42336	2.70358	1.52984	-8.44619	-8.62989		2942.69	3580.37	0.6355	0.537889	0.958999	0.948346	5.41737	4.88841	0.624679	0.449035	-4.75878	-4.37373
		3735.77	3361.93	0.637	0.707737	0.641677	0.655298	3.70309	3.59274	2.62871	2.02466	-24.9915	-20.672		3779.89	3721.94	0.87	0.847051	0.8451	0.847154	2.74581	2.78015	0.869665	0.812354	-7.4019	-7.96145
		2986.47	4657.35	0.9535	0.933791	0.752388	0.752016	3.11045	3.04371	1.66033	1.00816	-42.4657	-40.394		3990.8	3934.76	0.6375	0.689916	0.952152	0.949373	2.47921	3.01452	1.97216	1.35785	-15.0261	-21.0952
		3906.39	3498.95	0.8555	0.80632	0.719117	0.777148	2.30439	3.29308	0.399721	0.796748	-7.59699	-8.54916		6939.44	6733.41	0.816	0.795439	0.947924	0.931891	3.02693	2.83394	2.53712	2.59254	-28.993	-26.8226
		5787.13	5078.83	0.8685	0.869052	1.03463	0.996605	2.99577	2.84229	5.091	5.89552	-15.1163	-10.8623		3450.06	3488.73	0.0065	0.180886	0.908847	0.89915	3.88868	3.83962	17.1561	5.20603	-14.3422	-10.9756
		4877.9	3192.69	0.242	0.278898	0.932398	0.910399	5.56707	4.48489	0.565469	1.0472	-6.85655	-8.21265		7120.06	5863.15	0.5245	0.514893	0.727388	0.74116	2.69453	2.91697	1.52301	0.936995	-9.97074	-10.3611
		1484.85	817.086	0.8585	0.809644	0.877777	0.94871	2.58812	2.76093	0.457367	1.07347	-16.8501	-16.4317		3155.89	3611.42	0.8175	0.79865	0.787095	0.783998	4.20193	4.22145	2.22746	5.43054	-27.2748	-11.8289
		2387.99	781.998	0.858	0.776356	0.839595	0.786685	2.94343	2.92447	0.691294	0.740826	-32.2487	-51.8779		3642.12	4049.79	0.96	0.945775	0.854609	0.857412	1.84059	3.02386	1.10215	0.970483	-8.82377	-8.23647
		3320.68	2162.97	0.8965	0.908347	0.895972	0.914552	2.887	2.43239	13.009	8.74179	-31.4764	-23.614		5068.21	4570.48	0.705	0.734864	0.932398	0.927587	4.0482	4.07517	0.793095	2.41504	-12.0805	-10.7367
		5143.88	5967.23	0.8715	0.853106	0.910974	0.921489	2.52584	2.98246	2.02266	1.78707	-27.7965	-25.0321		6752.99	6238.52	0.7875	0.789405	1.00694	0.993084	4.36966	4.77761	0.622273	0.896442	-10.153	-18.5161
		3972.77	3828.98	0.285	0.257201	0.73728	0.728017	2.92366	3.14872	1.12649	1.38305	-8.74009	-7.32943		6590.53	7596.77	0.516	0.515265	0.856295	0.874331	3.03782	3.03387	0.543824	0.934599	-8.54171	-11.9874
		5560.94	5290.01	0.6835	0.668644	0.949274	0.937669	2.58943	3.44885	10.0439	9.39238	-18.9647	-11.4914		2818.75	3658.05	0.7565	0.71513	0.973785	0.976544	4.34478	4.62913	3.33362	3.49494	-5.3897	-10.3917
		2119.66	2132.63	0.4555	0.482967	0.800191	0.853279	4.25764	4.02617	1.56165	1.78507	-9.88714	-11.3666		3531.14	2543.8	0.936	0.911991	0.766365	0.757257	3.7495	3.18871	3.34745	2.93282	-12.6535	-14.2691
		2412.59	1059.5	0.9025	0.823578	0.684571	0.731307	2.74066	2.52496	0.247704	0.238228	-8.36574	-9.65756		5018.2	4806.45	0.5295	0.527845	0.869577	0.85865	3.98372	3.83905	0.909057	1.48871	-11.2759	-12.5195
		341.335	1169.21	0.575	0.776913	0.875222	0.838347	2.85881	2.53584	0.550274	0.568149	-16.4497	-19.5843		6589.83	6553.79	0.289	0.280949	0.812894	0.823858	3.06554	2.8474	0.712195	1.22807	-16.0745	-23.5525
		5216.42	5149.04	0.6805	0.562515	0.825207	0.840583	2.55237	2.83558	6.2766	2.66008	-13.9712	-11.0126		2685.72	2334.33	0.8175	0.794134	0.775424	0.807822	0.0220578	2.66704	5.04954	4.65356	-17.4386	-24.4554
		7240.94	6968.38	0.5565	0.603551	0.636393	0.661678	3.71468	3.12812	2.17021	2.25591	-36.9856	-29.9169		3683.03	4735.38	0.9185	0.878903	0.82729	0.84132	4.0799	3.06614	1.83488	1.54744	-52.5184	-50.8587
		2750.67	3771.49	0.911	0.944434	0.838487	0.87445	3.47225	3.30642	1.42327	0.895466	-32.66	-33.7392		2757.08	3120.4	0.6825	0.641897	0.789763	0.80078	1.99931	1.96394	1.36536	0.856665	-5.27452	-4.73737
		2850.86	2735.21	0.915	0.869503	0.65587	0.702175	3.83714	3.21436	8.87395	5.70744	-33.8323	-33.7207		5470.12	5124.79	0.615	0.667291	0.71417	0.728549	4.14017	4.14999	2.38766	4.43766	-10.8205	-12.9234
		6474.05	6676.56	0.8405	0.855867	0.746015	0.732758	2.95795	2.91781	9.78293	4.51348	-6.48938	-6.35091		4163.53	3744.26	0.2975	0.377183	0.746047	0.763263	4.04164	3.98307	3.37509	1.9557	-8.89176	-10.5793
		3802.71	3611.66	0.123	0.395365	0.484199	0.449202	4.04291	3.68543	9.7088	1.75946	-8.87642	-13.7097		1233.14	781.417	0.904	0.801989	0.844469	0.857555	4.25764	3.80551	3.88413	4.08684	-8.1403	-12.6976
		2752.51	3026.8	0.126	0.214759	1.09699	1.09127	2.90587	3.27191	2.62995	1.78563	-9.23229	-8.1965		5823.84	5703.79	0.4185	0.437343	1.00349	0.995341	2.50229	2.64725	1.58412	1.55687	-4.75146	-11.5384
		3605.47	3743.7	0.8585	0.927686	0.837768	0.848199	3.26534	2.86417	0.636962	0.824179	-5.4103	-6.42496		4385.54	4621.37	0.7975	0.765946	0.892294	0.901678	3.50394	2.95153	3.19169	3.62601	-33.5974	-35.1302
		5750.87	6531.41	0.496	0.571014	0.671168	0.656848	3.42272	3.67735	1.2031	1.6405	-24.5222	-25.8916		1410.27	1068.61	0.762	0.767489	0.918572	0.918691	3.26741	3.27825	0.685335	0.84235	-14.006	-12.1639
		4836.93	4165.2	0.619	0.67804	0.871485	0.881211	2.78162	2.8061	1.47157	1.63558	-14.424	-22.6851		5349.67	5105.76	0.68	0.708785	1.05575	1.06606	2.35671	2.38521	1.42327	1.37393	-4.74885	-7.77263
		4326.62	4999.97	0.4765	0.567278	1.00349	1.00886	3.66149	3.7429	1.79612	1.90874	-7.00448	-7.65227		267.713	902.028	0.8225	0.84619	0.752456	0.757416	3.55869	4.28326	0.405465	0.778975	-9.02512	-10.2069
		4522.46	5279.7	0.346	0.512962	0.957797	0.959357	2.20319	2.56388	1.91934	1.32629	-7.32412	-5.69532		6861.61	6568.99	0.5365	0.536919	0.939246	0.936861	1.85529	2.41128	1.15497	1.6104	-15.7995	-25.3049
		6210.54	6305.88	0.854	0.835432	0.901443	0.881756	2.78226	2.52085	17.9471	9.35031	-20.313	-19.0894		4877.47	3845.01	0.8645	0.874558	0.926764	0.919926	3.49572	3.8276	3.62025	4.6664	-11.2712	-12.1867
		3637.67	3095.05	0.484	0.620531	0.836112	0.832197	4.61087	3.23467	3.96291	3.13701	-28.6011	-8.10337		724.855	456.904	0.5405	0.44718	0.826266	0.835891	4.08853	3.89546	0.507772	0.480735	-28.9444	-27.353
		3934.5	4449.55	0.888	0.879141	0.948577	0.924262	3.14735	2.90323	2.16773	1.61628	-6.68041	-5.47245		4075.82	4527.46	0.3585	0.475583	0.656206	0.666448	3.72231	3.55178	13.2899	11.7578	-36.1863	-27.2717
		5446.67	6096.31	0.6875	0.754343	0.713951	0.698194	3.72224	3.00293	0.967346	0.975769	-33.5184	-40.2966		6168.86	6794.2	0.843	0.832723	0.890076	0.901961	3.07804	2.79095	0.983732	1.19621	-10.9735	-14.4479
		7612.47	6671.5	0.868	0.873984	1.05519	1.05546	1.93491	3.01059	11.1056	10.64	-8.46564	-11.1057		2659.39	2052.39	0.8735	0.806573	0.704172	0.708691	2.1323	2.36672	5.71294	1.46784	-13.442	-21.0222
		6326.96	6212.49	0.8615	0.821005	1.02939	1.00762	2.45646	2.92181	0.992355	0.854085	-12.5613	-11.7193		6682.34	6151.49	0.795	0.870555	0.828988	0.839693	4.42849	4.84864	4.14691	4.2025	-25.2806	-29.2354
		7265.73	6414.87	0.7585	0.658703	0.904029	0.921895	2.91394	2.62286	0.702717	1.66305	-18.5689	-21.5345		6064.9	5865.96	0.9285	0.960727	0.959807	0.984304	1.91036	2.12885	1.26619	0.909714	-16.4497	-18.3823
		2606.33	2289.29	0.7565	0.750177	0.746916	0.752796	3.62527	3.0896	0.723545	0.921089	-18.5366	-21.5584		1543.07	1801.1	0.8805	0.879103	0.752808	0.779109	2.81163	3.79627	0.857554	1.26278	-36.1432	-26.8794
		2932.26	4040.47	0.5675	0.414926	0.951815	0.909341	3.55549	3.3052	5.93237	5.27067	-6.59093	-8.21188		4642.96	5332.94	0.933	0.940311	0.935473	0.950727	4.61087	3.71018	0.757584	1.78947	-15.6148	-15.5292
		8290.57	7245.18	0.6145	0.652567	0.66366	0.655569	2.64697	2.49484	0.972293	1.07246	-49.348	-12.6288		1378.58	1803.14	0.841	0.869705	0.848979	0.871363	3.60998	2.86221	0.98461	1.21907	-46.4847	-36.1715
		5667.12	6249.22	0.466	0.426185	0.963458	0.954788	2.97325	2.54913	2.64927	1.83793	-7.38719	-8.67364		2766.19	3279.41	0.508	0.438917	0.885741	0.894188	4.78147	5.08049	0.353306	0.384653	-9.99201	-12.1985
		1379.82	1082.1	0.7665	0.739652	0.888812	0.880828	5.36973	3.98579	0.765538	1.2122	-33.3526	-33.5548		-3.88515e-09	207.223	0.8865	0.86202	0.730511	0.761168	3.67545	3.28585	0.344149	0.467148	-40.9342	-32.4686
		3494.51	3184.61	0.1765	0.260587	0.602168	0.633166	2.93329	2.91493	0.855382	1.08876	-35.8579	-36.125		3494.51	3457.6	0.9115	0.91721	0.886993	0.896445	3.55549	3.26826	0.428116	0.195758	-26.1655	-26.1528
		2951.08	3186.85	0.615	0.621215	1.11331	1.11978	3.41258	3.21391	1.97994	1.61091	-23.1667	-28.4374		3326.27	3075.35	0.445	0.374287	0.81473	0.817765	4.48423	4.01354	1.12649	0.962454	-7.05771	-10.5081
		5871.35	5596.79	0.7485	0.740831	0.791178	0.811144	2.59626	2.61987	3.78518	5.20327	-6.2323	-13.5351		5402.94	5118.47	0.8645	0.864283	0.806197	0.808912	4.38349	4.10645	2.98704	4.10525	-7.93832	-7.23764
		4026.47	4648.74	0.8495	0.796308	0.913899	0.898231	2.76556	2.92952	1.92564	1.43186	-30.6405	-25.8039		4206.25	5552.22	0.5875	0.548802	0.887943	0.908978	2.77246	2.86487	3.08741	3.96067	-4.11358	-10.3555
		3328.86	4381.54	0.816	0.82726	0.681709	0.671146	3.11886	2.80956	3.34096	2.54443	-9.27422	-14.6469		1855.46	2213.87	0.775	0.803034	0.91977	0.905657	2.01595	1.85737	4.53856	4.36964	-10.5673	-11.8435
		3637.42	4067.23	0.4	0.391372	0.679795	0.699242	2.65861	2.85808	0.757584	1.75896	-30.4749	-30.9324		4971.72	4531.19	0.8245	0.764112	0.866049	0.899243	2.84012	2.6035	1.00672	1.17061	-25.3608	-21.1404
		4419.28	3655.58	0.7295	0.749202	0.919886	0.914406	3.49512	2.86644	2.46658	2.98478	-14.2508	-24.0175		3637.67	3842.42	0.7295	0.749849	0.959343	0.978419	2.88867	2.72149	1.96666	2.22776	-57.5723	-27.9901
		4124.18	3797.99	0.7785	0.782791	0.850153	0.877371	3.73217	3.60405	0.634709	0.807373	-7.51047	-10.9343		4801.3	4618.64	0.7505	0.769615	0.660884	0.683489	2.81791	2.67174	1.62636	1.57895	-33.9971	-25.763
		4372.44	3980.61	0.89	0.891554	0.739347	0.734874	2.78464	2.71645	3.82991	2.81917	-23.8719	-28.4274		5248.54	5523.73	0.528	0.532741	1.01349	1.02018	3.29114	3.58399	2.41866	3.48739	-28.9474	-25.5738
		4400.18	3949.69	0.7155	0.812931	0.775424	0.768408	2.33396	3.12985	0.924785	1.18744	-8.36786	-12.1383		4419.28	3638.05	0.5245	0.503431	0.930527	0.916878	3.30577	3.35645	2.20349	0.922887	-5.01858	-11.089
		3912	4067.48	0.7505	0.778028	0.778374	0.787648	1.85329	1.92292	0.475165	0.306025	-37.1814	-41.2638		2491.32	2919.07	0.3525	0.397784	0.839595	0.846434	2.52047	2.50831	4.23092	4.46804	-24.0587	-25.1829
		1275.75	1765.76	0.9335	0.937117	1.06532	1.08136	2.68013	2.49089	0.347774	0.651168	-22.4907	-20.0343		3759.88	3869.24	0.899	0.893475	0.809007	0.815547	3.40809	3.04906	1.81925	2.64697	-8.87642	-12.9992
		5044.52	4933.11	0.694	0.645887	0.781699	0.763511	3.57888	3.23134	0.812037	0.685471	-27.3635	-15.6263		1379.82	1588.29	0.6025	0.577886	0.773206	0.811569	0.987696	2.33696	1.0273	1.51039	-15.7291	-19.9349
		6328.14	6095.03	0.6465	0.705722	0.496791	0.549134	3.27325	3.63096	1.29848	2.47139	-23.3581	-24.0657		5775.96	5523.47	0.7445	0.712044	1.00351	0.998708	2.85859	2.65391	1.51472	1.0384	-14.4503	-18.2311
		6613.11	6587.27	0.4465	0.522873	0.659901	0.680672	3.10347	3.16113	13.9242	6.65489	-3.28692	-1.66256		2047.72	2246.37	0.6405	0.557762	0.890621	0.934919	1.91621	2.04383	3.31598	2.68718	-28.1937	-27.8648
		1804.73	1756.09	0.65	0.681528	0.939246	0.92219	2.37092	2.53338	2.79714	2.6683	-50.6396	-29.3806		6010.38	6100.83	0.741	0.766243	0.951815	0.950426	2.71208	2.82116	1.47157	1.36885	-8.80096	-10.4284
		930.903	743.037	0.936	0.941771	0.959428	0.933332	3.76293	3.6562	1.45421	1.16702	-5.91123	-6.09306		4772.19	5659.76	0.696	0.773989	0.811275	0.79707	3.82737	3.82298	1.12238	0.540533	-34.6208	-37.38
		4730.13	3999.89	0.9115	0.917448	0.914113	0.859557	4.05757	3.81466	4.02731	4.88567	-22.4283	-17.3308		4783.4	4318.87	0.347	0.430815	0.911962	0.90723	1.83194	2.04328	0.708651	0.842287	-8.93444	-11.4011
		5737.02	5304.59	0.7675	0.75553	0.809007	0.826649	2.29302	3.47706	0.685449	0.349025	-5.44766	-8.53279		1387.45	1529.13	0.796	0.75311	0.845885	0.809879	3.31104	2.97878	0.969401	0.87768	-24.3876	-18.7142
		2844.81	2970.85	0.6685	0.736766	0.696284	0.690972	5.4098	4.41898	0.37763	1.95154	-45.2127	-44.7123		2036.77	1288.43	0.126	0.232357	0.930496	0.924641	2.78226	2.85981	3.11221	3.25736	-11.1308	-13.0363
		3616.75	2797.13	0.876	0.880078	0.886315	0.901839	4.13082	4.1051	0.611317	0.675549	-8.98625	-6.67286		3719.12	3690.84	0.36	0.344224	0.804048	0.861045	3.13241	3.12175	2.41325	1.75515	-62.7675	-58.4332
		3531.43	2423.02	0.9435	0.949533	0.616104	0.646835	4.20193	4.19766	1.36536	1.1648	-12.1441	-10.3475		4198.66	4082.17	0.7355	0.755951	0.774262	0.783579	2.81837	2.84541	1.79803	1.11332	-32.66	-26.0288
		6203.68	5401.16	0.536	0.491821	0.832892	0.836096	3.21467	3.27724	0.911468	0.559501	-23.1619	-22.3743		5063.13	5429.98	0.7675	0.627155	0.934493	0.938711	4.03291	4.1343	2.13955	1.47119	-9.55554	-10.5694
		7138.26	6821.66	0.283	0.451024	0.800323	0.792024	3.24712	3.48572	0.49774	1.26049	-32.4763	-21.6805		5550.88	5398.7	0.708	0.657872	0.755098	0.763146	2.61272	2.44783	4.92451	6.32932	-46.9281	-37.6019
		5103.03	4910.34	0.8885	0.920703	0.539105	0.51201	3.31493	2.96185	2.46452	2.00493	-23.4242	-21.7019		4174.24	4029.56	0.336	0.336092	0.713587	0.731878	4.23022	3.84744	1.47884	4.16681	-4.37968	-1.82487
		10.2718	438.62	0.763	0.721812	0.84998	0.849312	3.45194	3.19234	0.761236	0.666011	-20.5976	-10.2801		6345.21	7016.05	0.9085	0.896235	0.918709	0.915838	3.13932	3.42866	4.02351	4.57965	-29.8993	-31.9137
		3399.41	4119.62	0.5635	0.574716	0.862476	0.906027	3.7139	2.87761	2.04496	1.86835	-33.9971	-32.9682		5274.46	5327.05	0.768	0.740303	0.972049	0.955094	3.95229	3.88917	0.70081	1.11401	-9.83743	-11.2005
		3775.4	4585.97	0.932	0.875977	1.02084	1.05654	2.71141	3.06402	1.0421	1.43244	-18.6901	-18.5215		7142.52	7271.87	0.8685	0.855935	0.593198	0.580177	4.93712	4.76139	0.64642	1.98778	-14.2806	-9.47634
		836.423	1026.96	0.8295	0.873789	0.835291	0.828725	3.79693	4.41431	0.956497	0.792169	-32.7125	-33.8206		5269.35	4952.03	0.8995	0.856888	0.707487	0.713169	1.95581	2.53196	3.8442	3.05194	-4.07891	-6.32804
		4399.15	3821.84	0.6305	0.697796	0.859566	0.807841	2.53325	3.02256	5.25938	5.49548	-20.599	-22.9597		6370.54	6675.62	0.8525	0.804455	0.797671	0.786129	2.98853	2.39509	1.83131	1.2158	-17.7473	-11.7204
		5231.59	2869.08	0.9205	0.925601	0.772621	0.779024	2.65507	2.66056	1.39545	1.13113	-8.89176	-9.72096		228.02	422.907	0.703	0.68406	1.0117	1.00971	3.71959	3.18105	0.488886	0.462662	-15.1698	-23.3159
		2126.09	3035.94	0.5675	0.721343	0.690985	0.718552	1.48373	2.09601	3.01948	3.04019	-9.49817	-6.04282		3100.6	2904.88	0.5435	0.517402	0.697307	0.697688	3.28973	2.98854	9.0701	6.75405	-9.27759	-9.99704
		3599.09	3840.08	0.9005	0.875407	0.788772	0.756774	2.79154	2.9213	5.14154	6.0283	-49.1442	-42.8228		1122.16	1314.09	0.587	0.576885	0.694699	0.698563	2.74112	2.74994	6.47393	7.16737	-34.1456	-34.5265
		5913.41	5177.26	0.746	0.694817	0.943695	0.941276	2.46358	3.12118	0.678466	0.558397	-40.9342	-33.4956		3149.98	3590.34	0.877	0.87765	0.684571	0.693004	4.87506	4.44563	2.6187	5.18938	-4.66998	-9.29645
		4611.62	4596.43	0.709	0.773562	1.04923	1.00528	4.19516	3.91326	0.681451	0.984178	-7.25078	-9.69692		6739.09	6440.75	0.9025	0.775337	0.397798	0.431277	2.68759	3.07928	5.83489	6.63179	-10.6909	-10.3016
		461.421	2142.59	0.706	0.781816	0.528731	0.474966	4.08853	3.46411	0.624939	1.14007	-27.6728	-40.189		2746.41	2697.85	0.768	0.737842	0.854458	0.84761	2.31272	3.03397	1.4891	2.17214	-24.1048	-29.7216
		2193.98	1676.45	0.42	0.608893	0.877359	0.906494	4.73911	3.83091	0.584142	0.628403	-36.2608	-43.1743		2027.05	1461.5	0.905	0.872299	0.914113	0.906104	4.69583	3.87066	3.87159	4.52179	-11.1308	-14.639
		2930.53	3622.25	0.9375	0.92388	1.07447	1.11307	1.41802	1.98547	2.09495	1.40834	-28.1937	-26.6415		6233.61	5999.24	0.3445	0.390716	0.959115	0.950859	4.12492	4.11337	0.682452	0.729296	-20.0453	-13.9457
		5299.88	5602.63	0.7645	0.751077	1.04539	1.01743	2.79381	2.97029	2.49207	2.34643	-15.4154	-16.8266		4077.96	4019.86	0.665	0.695247	1.11317	1.11925	3.50324	3.13714	0.776107	1.22178	-7.47701	-8.61184
		1867.98	1221.73	0.731	0.785162	0.992294	0.990619	4.64037	4.13557	2.71602	3.31483	-15.0778	-13.0913		6607.05	6411.02	0.8495	0.795404	0.722154	0.69955	3.23221	2.51752	2.949	3.94693	-7.13874	-5.33213
		3373.41	3358.31	0.8025	0.802577	0.758156	0.743616	3.6065	3.16284	2.37669	1.01053	-34.6225	-33.7578		4466.99	4399.09	0.8285	0.866205	0.780618	0.789064	3.13093	3.17115	9.66423	4.22229	-14.033	-11.6829
		5775.96	5319.72	0.939	0.946147	0.79581	0.803746	2.87614	3.0975	1.9645	0.781947	-8.99849	-9.98064		2059.32	1797.86	0.1365	0.115328	0.890802	0.882859	2.86982	2.72434	5.87238	4.15343	-14.6202	-15.5079
		2174.46	3225.17	0.291	0.331682	0.714477	0.729336	4.42273	4.09356	0.39524	0.445072	-56.2641	-19.9476		6564.87	6508.75	0.524	0.673707	0.853431	0.844912	2.7683	2.99755	5.52235	5.48809	-24.5044	-18.39
		3661.86	3474.54	0.8115	0.767255	1.04835	1.00021	4.17008	3.34728	4.37936	4.27094	-33.1014	-20.1058		3320.68	3188.76	0.5565	0.599405	0.9728	0.982226	2.91394	2.33135	4.6381	4.73126	-6.9995	-7.04156
		6247.25	6424.24	0.7995	0.775268	0.811089	0.805438	4.35754	3.41749	1.34681	1.08736	-10.0023	-7.20009		2606.33	2691.38	0.725	0.67486	0.967371	0.967311	2.95504	3.20383	5.18829	4.70217	-7.99579	-8.67759
		4616.06	3925.48	0.7225	0.617281	1.00344	0.966135	2.83161	2.78908	2.18617	2.19339	-24.6285	-22.8748		4877.9	4489.02	0.925	0.945982	0.900065	0.880897	3.66075	3.09757	9.06428	4.99867	-4.76162	-5.18259
		4079.69	3745.11	0.5795	0.488308	0.799749	0.75613	2.66036	2.40605	0.909765	0.877746	-24.1779	-29.743		3720.54	3406.53	0.722	0.77572	0.800741	0.807591	2.087	2.45992	2.04496	2.44441	-4.70113	-5.05327
		3674.33	3008.87	0.696	0.684658	0.929728	0.908301	4.00088	2.94813	0.641399	0.613094	-5.13527	-9.08846		7485	6402.21	0.735	0.680233	0.863725	0.843484	2.64594	2.669	5.14154	5.73901	-29.0825	-22.5266
		5925.02	5685.23	0.6815	0.743023	0.829199	0.83534	4.32777	3.93935	2.61082	2.95523	-13.1971	-14.4282		1504.4	1028.04	0.3275	0.471569	0.960725	0.970705	3.28734	3.15037	0.464734	1.00971	-9.34209	-13.472
		5410.19	5118.43	0.946	0.950362	0.682247	0.668138	4.26216	4.00492	0.455944	0.448848	-7.8918	-6.43777		3344.96	4021.44	0.923	0.870925	0.674002	0.67032	2.53322	3.03573	1.29848	1.87748	-31.4764	-25.2531
		6190.65	5658.56	0.7245	0.751888	0.909455	0.893236	3.61539	3.22463	1.25901	1.39675	-11.0315	-14.8063		3703.5	3691.25	0.3555	0.752171	1.04875	1.0557	1.09045	1.91415	0.678466	0.686286	-7.33177	-10.8631
		3919.62	4406.31	0.289	0.331087	0.780869	0.747386	3.20987	3.11629	1.66809	1.39261	-21.657	-20.7961		2922.5	1998.07	0.839	0.821498	0.805735	0.812347	3.08757	3.28491	3.41501	2.03711	-19.4378	-20.8626
		1756.25	1717.41	0.7015	0.573518	0.884039	0.86768	3.21525	2.81336	2.86745	3.10687	-9.59899	-11.0082		5871.35	5534.4	0.7545	0.706048	0.803773	0.826657	3.13168	3.3291	0.668728	0.721971	-8.68269	-8.4751
		4033.07	5370.62	0.911	0.915588	0.759973	0.75158	5.36896	4.11888	0.888016	0.907667	-2.83674	-3.58152		7572.6	6497.55	0.6545	0.699727	0.824421	0.853328	2.74318	2.44175	0.387068	0.561971	-31.1822	-31.3818
		2068.84	2552.19	0.4825	0.677266	0.817151	0.829496	3.09906	3.28283	1.10215	1.53613	-33.4878	-26.8211		3984.6	3904.31	0.823	0.76187	0.884039	0.888997	4.64037	4.36862	1.58365	1.51046	-18.1975	-13.6653
		3808.27	3807.32	0.937	0.931666	0.80934	0.818209	2.86037	3.51138	7.85274	8.40514	-20.6863	-19.6272		6652.76	6482.48	0.905	0.866814	0.726247	0.73023	3.24168	3.59451	2.06383	2.99021	-9.45715	-11.6802
		3361.73	4078.87	0.8685	0.876643	1.05575	0.973094	1.94838	1.60169	1.74808	1.14367	-63.9175	-60.2959		3441.81	3425.49	0.484	0.57748	0.9931	0.990641	3.02563	3.00792	2.46658	3.06529	-46.0317	-20.5486
		3615.06	3898.1	0.883	0.888063	0.836848	0.826096	2.81771	2.79913	0.782275	0.717829	-6.03809	-7.19576		2970.86	3187.28	0.5795	0.584569	0.827542	0.825911	3.44652	3.51492	0.347774	0.518583	-23.1967	-14.266
		2975.45	3504.56	0.796	0.731102	0.801111	0.850849	1.86788	3.20721	3.62025	3.58286	-24.0727	-25.7094		5572.51	5767.55	0.8345	0.852225	0.832993	0.827878	4.8842	3.47	1.42303	1.18793	-6.80287	-8.60836
		4270.47	4190.1	0.5665	0.581749	0.865966	0.877994	3.3271	3.16778	1.80066	1.43901	-15.0241	-14.936		2652.8	2385.06	0.9565	0.957709	0.794777	0.79144	2.5595	2.43411	3.09141	2.4084	-12.3691	-16.9842
		21.892	1661.03	0.933	0.906922	1.01419	1.03848	2.1323	2.44698	0.451526	0.78263	-8.53841	-7.83673		4562.67	5372.57	0.7785	0.721907	0.982068	0.977846	2.99056	2.73356	0.744596	0.955487	-9.02229	-8.54918
		2702.09	2845.49	0.63	0.562886	0.944284	0.931098	2.38713	2.44888	1.01319	1.05678	-11.0683	-8.20274		1290.83	1614.24	0.0475	0.195317	0.806563	0.81652	3.42373	3.32537	1.38495	0.985187	-8.25005	-10.4901
		6607.05	6007.48	0.906	0.863948	0.888352	0.977428	3.16429	3.828	3.62956	1.78964	-11.0879	-13.897		3142.74	3598.19	0.884	0.877776	0.867129	0.86205	4.55277	4.16652	2.52014	3.1317	-38.3745	-38.1804
		3591.12	3739.58	0.755	0.707677	0.962173	0.962216	1.99931	2.33217	4.71595	3.25085	-8.86918	-8.27074		2853.99	2690.96	0.9355	0.934161	0.940179	0.930935	3.28826	3.84556	0.802166	0.540094	-53.5936	-31.8751
		5048.48	6715.19	0.669	0.718448	0.787098	0.787592	2.16866	2.55694	1.15698	1.21322	-32.7016	-38.3504		3915.11	3958.78	0.466	0.449881	0.959428	0.956814	3.37988	3.18416	0.451637	1.23079	-4.94595	-11.9102
		5225.35	5022.4	0.7035	0.846093	0.90361	0.966357	3.18726	3.5609	1.0382	1.60641	-23.1666	-26.0204		5095.84	5241.49	0.441	0.4434	1.07582	1.08875	3.70041	3.84416	0.461588	0.80498	-15.3889	-12.968
		5068.21	4704.93	0.794	0.76439	0.825641	0.818288	3.7631	4.07204	11.984	12.5459	-25.5976	-24.49		3423.71	4256.71	0.8825	0.898302	0.919195	0.906268	2.97739	2.50145	0.678244	1.04533	-16.5719	-11.5118
		2263.22	1753.23	0.772	0.769857	0.870434	0.880012	3.27172	2.98976	0.902868	0.87354	-40.2676	-30.1757		16.8262	519.01	0.9435	0.896778	0.94792	0.944345	2.39578	2.57079	1.04298	1.75448	-15.4548	-20.3568
		2445.17	3292.69	0.545	0.617077	0.926475	0.942797	2.43543	3.19638	3.8314	1.42609	-5.7243	-7.09401		1204.54	1142.76	0.008	0.098897	0.802192	0.803252	1.7243	2.2939	9.80456	7.7529	-13.1258	-11.2766
		3420.21	3803.97	0.876	0.867486	0.854245	0.836493	3.3574	3.2679	1.53892	0.997352	-4.67408	-6.65355		837.406	671.633	0.5595	0.573611	0.838487	0.8402	3.76293	4.00253	1.56165	1.65881	-5.37579	-6.60835
		4569.14	3915.92	0.889	0.868236	0.895083	0.887524	1.63218	1.94461	1.79803	1.69994	-28.993	-32.8068		5978.45	6017.77	0.888	0.817403	0.841724	0.83304	4.92434	4.85236	0.613105	0.873981	-4.53276	-7.64308
		1278.85	1241.65	0.8355	0.841671	0.848429	0.854352	2.83911	3.23173	0.455475	0.752551	-8.67749	-6.31412		4582.92	4753.38	0.928	0.932598	0.549744	0.547708	4.55421	3.87906	0.872159	0.882448	-33.4878	-29.5493
		44.6204	388.891	0.4105	0.414242	0.762315	0.731309	2.33952	2.64074	2.56194	1.69494	-52.5184	-50.4999		3042.91	3386.37	0.9025	0.873843	0.650123	0.649822	2.97592	2.66279	5.67515	6.40583	-8.86918	-10.1991
		7731.35	7144.1	0.6845	0.717907	0.873618	0.860641	2.97261	2.81056	0.777585	1.05796	-33.7313	-23.3181		3845.63	3707.78	0.8495	0.82918	0.715604	0.720924	3.08771	3.67624	6.01544	4.76079	-20.6863	-20.0406
		5752.55	6591.93	0.3825	0.2537	0.802029	0.802503	3.11107	2.5926	1.82026	1.84671	-5.27452	-4.90654		4552.26	5198.09	0.59	0.623971	0.892181	0.872189	3.37407	3.09033	0.914999	1.454	-3.28692	-4.89512
		2985.12	4472.11	0.682	0.667489	0.948397	0.975444	3.31104	2.65501	1.86883	0.891435	-10.209	-11.3484		5913.41	5278.57	0.9025	0.876196	0.744037	0.743558	2.53325	3.1171	5.34142	5.03305	-3.5062	-6.61298
		4511.68	3441.16	0.873	0.868113	0.867129	0.905069	4.2905	3.47423	0.675343	0.918653	-8.32157	-10.0363		1363.03	2323.95	0.8725	0.875264	0.820131	0.81078	3.37651	2.83689	1.54348	1.2659	-49.1442	-42.5263
		3264.73	3415.74	0.756	0.661169	0.686522	0.692922	2.98853	2.54951	2.92897	2.55329	-9.46663	-10.2542		5067.28	5051.19	0.903	0.866798	0.679795	0.685444	1.70763	1.79486	3.05937	3.46552	-8.69713	-8.67313
		2381.84	1987.24	0.9385	0.941387	0.789483	0.706511	1.83194	3.23175	10.7184	9.96614	-5.55298	-4.15789		5517.13	5726.65	0.3945	0.361766	0.595634	0.598978	3.65894	3.48225	1.27591	1.8409	-53.3965	-37.4228
		190.178	873.606	0.405	0.406941	0.732331	0.757771	4.14017	4.02709	9.0701	5.73922	-7.38587	-6.15923		1976.26	2577.61	0.8195	0.760979	0.868272	0.853772	3.29496	3.34354	1.70326	2.04971	-5.28097	-7.93685
		5239.32	5706.77	0.9215	0.9116	0.672302	0.640916	3.1864	3.43508	1.3636	1.8376	-9.52909	-9.48684		2001	2188.67	0.874	0.839322	0.564743	0.552842	2.58376	2.83374	1.68532	1.34094	-5.20992	-5.7499
		6674.82	5690.16	0.622	0.765172	0.854939	0.828435	3.57906	2.88908	2.48013	1.06431	-18.7326	-24.5875		3651.83	3947.67	0.8295	0.81637	0.901156	0.913776	4.38152	4.66896	2.20466	1.32607	-5.01196	-8.29787
		2431.03	3367.75	0.634	0.635162	0.714615	0.666783	3.07728	3.00192	1.12183	1.06346	-35.0029	-38.4534		1906.12	2217.07	0.742	0.752622	0.72874	0.712238	2.66314	3.48591	1.15698	1.2071	-3.81282	-5.13061
		2825.4	2813.52	0.535	0.549354	0.694699	0.679072	2.78072	2.89833	4.67387	3.46403	-27.8061	-26.5997		6474.05	6841.3	0.535	0.537851	0.772146	0.759294	3.39076	2.9455	0.305758	0.631092	-37.6051	-38.9306
		7081.25	6951.17	0.858	0.720303	0.800741	0.796314	3.05355	3.77567	0.539471	0.579994	-20.184	-18.949		2845.83	3924.82	0.484	0.646822	0.936682	0.940835	4.09433	3.74153	0.373474	0.535415	-11.8815	-16.601
		1291.2	994.107	0.7285	0.65006	0.72874	0.727471	4.99707	3.63019	1.57232	1.34324	-7.58691	-7.35933		44.6204	122.229	0.929	0.941647	0.92893	0.939372	3.56871	3.37055	1.05121	0.742123	-12.2094	-23.767
		4466.67	3136.57	0.8835	0.900056	0.930632	0.935384	2.49757	2.41682	1.30716	0.905445	-12.4014	-15.3853		3361.73	3728.58	0.876	0.831171	0.913899	0.901627	4.17008	3.98712	1.03282	1.83413	-17.3131	-22.2196
		4493.7	4521.08	0.7495	0.798805	0.832607	0.866714	2.98081	2.78232	0.4085	0.960072	-22.0977	-25.8759		5265.8	5188.08	0.6945	0.75187	0.955476	0.951328	2.68466	2.74584	2.36493	1.90443	-10.8034	-9.76139
		4787.76	5315.68	0.116	0.253423	0.963851	0.850732	1.95275	2.42245	9.1178	3.64164	-73.46	-36.4956		3934.37	5235.37	0.825	0.768161	0.937904	0.965777	2.56577	2.78107	5.091	5.92685	-62.2748	-55.1097
		4184.86	2224.26	0.913	0.89081	0.67017	0.680851	3.3958	3.69481	0.514298	1.01703	-28.7901	-29.1563		8014.9	8400.44	0.6445	0.626991	0.659132	0.655395	2.47516	3.04569	1.0142	1.26154	-57.2715	-33.6311
		3841.28	3624.53	0.8525	0.823598	0.794085	0.799607	4.34559	3.96584	0.828949	0.861339	-63.7989	-50.8268		4489.05	5029.71	0.653	0.699773	0.794628	0.798396	3.9307	3.66134	1.34681	1.01507	-6.1799	-8.98537
		2059.32	2158.15	0.3955	0.463889	0.755145	0.807651	2.7292	2.64439	2.61885	3.14497	-10.9982	-22.7078		5344.41	5778.3	0.518	0.49976	1.02431	1.03133	2.83911	2.74767	12.088	11.7171	-30.8066	-32.3241
		3368.42	3592.23	0.619	0.442483	0.666565	0.686479	2.64235	2.73744	1.61864	1.55382	-33.907	-29.6129		3674.33	3327.07	0.953	0.913825	0.89164	0.88095	2.11414	2.50473	0.441037	1.17601	-7.2362	-7.29623
		5572.51	5859.64	0.779	0.776892	0.473607	0.447857	2.83724	3.11052	0.437013	0.235389	-25.4322	-20.3863		1908.58	2587.05	0.7665	0.632318	0.541601	0.540015	2.18531	2.37501	1.70988	2.91945	-22.9646	-26.865
		5917.55	4459.71	0.789	0.80898	0.866077	0.827107	3.64451	3.14979	8.93867	10.2641	-37.7535	-36.6665		5979.68	5670.19	0.6525	0.770284	0.837768	0.839045	5.74231	5.6474	10.4783	4.18935	-26.0123	-22.3644
		3521.02	3579.73	0.7035	0.725832	0.935051	0.941071	2.74112	2.96839	1.31942	0.929849	-13.1164	-10.8331		6268.42	5958.83	0.7505	0.71665	0.83267	0.797507	3.73978	2.95623	0.603642	1.16771	-13.0655	-12.1891
		5114	4636.63	0.8505	0.890894	0.872889	0.847686	3.32043	2.91567	0.312872	0.256183	-6.36104	-8.37529		5125.19	4642.3	0.548	0.464268	0.982683	0.986659	4.98105	4.9076	1.03924	1.04947	-24.8009	-22.8169
		317.201	573.005	0.517	0.580104	0.945784	0.904969	3.44904	3.18552	4.75932	5.30558	-71.6441	-11.0445		2877.84	2938.46	0.6985	0.785593	0.877102	0.879686	3.50563	3.65568	2.9866	2.3012	-4.85986	-8.00361
		2799.78	2795.42	0.5935	0.771801	0.67197	0.66207	2.45109	2.5114	0.49208	0.543083	-6.72467	-7.63595		3599.09	3239.17	0.731	0.871183	0.736766	0.744647	4.84422	4.61893	10.1318	1.07027	-8.5567	-10.771
		4717.49	3694.47	0.316	0.409317	0.927629	0.956943	3.3602	3.35032	0.872159	0.857843	-27.8528	-11.4992		4551.78	4445.16	0.6625	0.695401	0.922519	0.90768	2.52925	2.584	2.52056	1.90513	-29.43	-25.3554
		2036.77	811.155	0.703	0.751166	0.724878	0.767548	4.7257	3.64865	0.737599	1.49676	-9.90362	-10.3939		5003.52	4935.9	0.765	0.716787	1.08547	1.06821	2.46358	2.46248	1.89085	1.35406	-10.8055	-12.4535
		3899.15	4207.39	0.8695	0.856505	0.947872	0.906934	2.34434	3.13114	1.50346	1.0408	-8.8235	-13.4898		6943.54	7018.27	0.5265	0.47611	0.853601	0.848687	4.18783	3.52909	6.2766	3.64822	-17.33	-20.5778
		5823.84	5794.91	0.924	0.921507	0.940825	0.930883	4.18261	3.67259	1.35993	1.64103	-9.48235	-13.8916		4698.11	4482.28	0.4085	0.321722	0.900769	0.88937	2.82437	3.4505	4.11471	2.97508	-14.2949	-11.4173
		2674.18	2331.97	0.749	0.772608	1.11501	1.07343	3.09116	2.96998	4.80227	3.91445	-25.1421	-33.1967		2930.53	2733.39	0.276	0.233738	0.80303	0.83672	2.41662	4.49655	10.8513	1.96757	-25.7048	-24.0167
		4169.87	4804.08	0.771	0.705658	1.0686	1.03867	3.88067	4.19142	4.6381	5.2965	-7.50243	-10.7838		3584.19	4076.93	0.911	0.924639	0.642296	0.672878	3.31122	3.42839	1.10091	1.60177	-11.0683	-13.0426
		2818.75	3925.71	0.82	0.837595	0.892768	0.957885	4.64054	3.78659	1.48131	2.03539	-28.3981	-24.6353		5042.38	5358.83	0.3525	0.398303	0.817048	0.837261	2.27258	2.60552	9.73879	4.02971	-9.48235	-12.5171
		4877.47	4740.3	0.8995	0.896909	0.739415	0.752955	3.50671	3.34278	1.17272	1.81906	-8.93058	-11.7323		3825.57	4269.63	0.931	0.895043	0.665914	0.661411	1.68606	2.6236	2.03964	3.10763	-24.6832	-23.7982
		7385.76	7532.38	0.243	0.371433	0.90173	0.951794	1.84059	3.13681	2.23238	2.68209	-25.5758	-25.8137		6280.92	5612.91	0.4965	0.525268	0.788772	0.785507	2.84905	2.60927	0.588278	1.63306	-4.05475	-3.43084
		712.609	1566.57	0.5295	0.489398	0.784508	0.749176	2.77248	2.89045	5.85228	6.93106	-44.754	-43.2156		5955.72	6198.81	0.794	0.739718	0.924999	0.913546	1.1621	2.16125	1.94494	1.85723	-24.6178	-21.9986
		3078.92	2748.13	0.196	0.355044	1.02431	1.00054	3.46114	3.45979	0.941203	1.21313	-38.1168	-38.2336		3524.46	4031.99	0.7985	0.771531	0.818066	0.854365	1.87036	2.42639	0.691548	0.71199	-16.8978	-14.7145
		4481.81	3433.18	0.883	0.895411	0.832993	0.81626	2.31272	3.29596	8.28226	3.70265	-74.0038	-10.1765		1499.18	1023.71	0.6535	0.665535	0.935874	0.922914	3.50671	3.45471	3.20322	3.75202	-34.851	-38.239
		5356.17	5616.16	0.211	0.30943	1.00088	0.986215	2.18531	2.58694	0.959856	1.10209	-46.9281	-35.5545		4706.26	5123.78	0.795	0.811169	1.02939	1.04374	2.27954	3.36805	0.405465	0.41876	-24.1064	-18.9447
		1946.85	1355.52	0.818	0.823701	0.934493	0.927508	3.29114	3.36698	2.36493	2.13184	-10.2607	-9.53314		3775.4	4187.31	-2.07452e-10	0.0705408	0.986283	0.970148	2.8648	3.18843	1.70967	2.82288	-22.7762	-20.5688
		6155.49	4242.49	0.559	0.508785	0.730464	0.730416	3.07269	3.51631	0.341015	0.448236	-8.6016	-10.4717		6112.67	5250.69	0.6905	0.531356	0.804611	0.820829	4.07771	3.72532	0.584142	0.708368	-14.6062	-12.5333
		6206.42	6538.2	0.8605	0.890295	1.0015	0.982468	3.18059	2.81751	0.422857	0.179666	-15.1214	-10.0592		4071.76	4401.32	0.0535	0.152053	0.923199	0.93027	2.45395	2.33219	4.65185	6.05608	-4.82048	-9.12087
		6867.27	6509.13	0.7195	0.820898	0.85011	0.836733	2.4285	2.82482	0.354791	0.342897	-19.9314	-17.8189		4318.25	4427.88	0.417	0.279537	0.863237	0.858865	4.73911	4.82991	0.271422	0.382319	-5.8459	-10.3083
		5758.18	5309.35	0.656	0.584842	0.739266	0.785819	1.68606	2.88944	2.55833	2.27923	-11.9991	-17.4931		2009.73	2167.65	0.7125	0.671087	0.939	0.959121	3.55991	4.07872	2.85926	2.47481	-14.5769	-23.23
		7868.5	6820.94	0.947	0.924927	0.715604	0.711895	3.20566	3.4689	1.29137	1.64103	-11.9144	-12.6735		6900.45	6349.76	0.7105	0.782088	0.726847	0.72856	4.82504	4.21558	2.57951	2.98932	-9.4161	-12.4306
		3731.39	4032.88	0.422	0.441234	0.888808	0.873564	3.65894	3.48977	0.373474	0.491642	-8.21313	-10.4702		1075.37	1316.94	0.232	0.206063	0.888812	0.89566	3.64451	3.4272	0.941203	1.19646	-6.48938	-7.46523
		6856.24	5547.51	0.9285	0.908198	0.869409	0.854017	3.00848	2.96445	3.22747	1.98647	-12.5858	-10.4531		2773.12	3360.56	0.572	0.541574	0.89383	0.912145	2.68013	2.45253	4.3496	4.87247	-38.4022	-37.2431
		3493.13	3205.85	0.6245	0.647104	0.666093	0.660964	1.93543	2.34288	1.81925	2.19938	-20.8412	-22.8001		5817.97	5328.06	0.9435	0.929087	0.850145	0.830831	2.49506	3.11477	4.83183	5.02489	-10.0023	-6.90605
		5109.9	5115.55	0.0475	0.144072	0.822339	0.804575	1.89819	2.10974	0.679679	0.73903	-4.44062	-7.55005		3521.02	3416.28	0.5565	0.579643	0.67197	0.679099	2.32786	2.69038	1.61825	2.55206	-43.0834	-30.2274
		5255.81	5312.77	0.7825	0.776525	0.516778	0.470325	1.98135	1.88257	1.75741	2.9846	-36.1863	-31.3371		7187.27	6197.97	0.932	0.859944	0.782764	0.777646	4.07221	3.81579	3.3245	4.36178	-56.2641	-27.8953
		4163.53	3780.07	0.0125	0.202069	0.998388	1.0413	3.07106	2.72574	4.65185	6.20077	-15.5863	-22.2676		4931.51	4505.2	0.696	0.730229	0.957628	0.955191	2.33396	2.86167	0.939922	0.976218	-38.9015	-36.0056
		791.225	1709.86	0.897	0.922658	0.863906	0.838027	3.37651	3.22429	2.25257	1.5468	-10.8272	-7.16214		6672.15	6393.51	0.6465	0.593889	0.616104	0.621338	1.42337	2.32348	1.78424	1.5817	-16.2449	-10.9787
		1182.61	596.356	0.7805	0.669056	0.948107	0.921185	2.87849	2.90332	14.1621	12.7307	-8.00047	-11.3569		5518.68	5446.07	0.63	0.568027	0.83995	0.847413	2.74676	3.28761	0.769974	1.37092	-7.09026	-9.66555
		3020.12	2833	0.566	0.623809	0.770921	0.777909	3.40809	3.49733	3.24341	3.84937	-35.847	-20.2556		1673.97	1894.58	0.831	0.772515	0.777891	0.77998	2.7292	2.30715	2.01417	3.63046	-43.8397	-48.0205
		1841.14	2274.63	0.7575	0.798178	0.874934	0.898819	3.79403	3.23252	0.353306	0.257221	-4.85986	-7.55354		5299.88	5481.25	0.251	0.294057	0.978122	0.981929	2.28016	2.2305	11.7653	11.439	-38.1168	-37.1761
		2685.72	1305.15	0.7095	0.756046	0.955476	0.94147	2.15429	2.73106	0.655407	1.05381	-25.3038	-28.8725		4623.32	4194.21	0.7885	0.769543	0.962423	0.963375	3.72817	3.38503	0.881622	0.964885	-20.313	-16.9057
		4206.25	5987.85	0.6545	0.719072	0.965927	0.955815	4.33127	4.36314	0.935461	0.93507	-62.145	-62.5449		6912.76	6266.06	0.4555	0.393664	1.04116	1.0439	2.61044	2.18425	0.754746	1.12594	-16.0548	-17.3594
		3697.51	4242.14	0.842	0.727703	0.805595	0.808455	2.67379	2.32754	1.91692	3.35681	-38.9015	-37.7171		6024.39	5626.56	0.6345	0.660766	0.584329	0.603763	2.95045	3.73377	1.92131	1.76707	-50.6396	-27.1777
		4018.12	4207.4	0.9355	0.926803	0.802758	0.809332	4.44499	4.58923	17.1512	7.73448	-9.99201	-12.6401		6007.48	5750.46	0.558	0.633029	0.927532	0.933039	2.96185	2.90382	1.53691	1.0954	-13.6951	-10.0782
		4058.24	4029.2	0.928	0.928054	0.750292	0.769482	5.0815	4.06975	2.71865	1.46652	-8.93986	-8.80743		4634.65	4643.56	0.909	0.898155	0.720285	0.70493	4.09936	3.83657	6.12876	6.80538	-24.7183	-29.2745
		2720.35	3084.97	0.671	0.706036	0.857812	0.851095	2.03921	3.13176	8.40047	2.90584	-29.4093	-16.1165		3615.06	3653.33	0.836	0.782057	0.859704	0.864591	2.18213	2.6224	10.6012	1.89219	-53.4745	-52.0419
		6472.72	6324.13	0.84	0.868771	0.705526	0.744781	2.59836	2.76057	4.16231	3.35106	-7.63776	-8.26668		2674.18	2975.25	0.3895	0.508791	0.901394	0.90456	2.97346	2.77284	1.53892	1.69588	-11.1849	-11.545
		2073.48	2167.64	0.3685	0.496739	0.844921	0.851325	3.85261	3.67345	0.658822	0.982871	-14.9426	-14.9758		4297.44	3754	0.8805	0.799529	0.983123	0.983506	1.46277	2.39625	0.24948	0.690659	-9.19142	-8.62546
		5817.97	4079.93	0.5355	0.593869	0.919771	0.946846	3.09756	2.6594	0.344149	0.209282	-14.033	-10.8971		534.885	642.682	0.9605	0.89098	0.505963	0.522237	3.59887	2.67606	1.93046	0.694569	-34.6122	-33.6854
		2394.16	2792.7	0.733	0.787285	0.865552	0.880968	3.24239	3.65901	0.454003	1.51495	-56.8122	-52.6887		3559.01	3155.16	0.7645	0.735439	0.997266	0.976141	3.18726	3.0227	2.71602	3.6993	-13.3208	-10.4776
		6280.92	5553.26	0.9225	0.903185	0.839351	0.821285	2.84645	2.86328	0.461588	1.10484	-28.8572	-27.5734		3795.91	3928.48	0.798	0.80143	0.817151	0.807894	2.98877	3.45734	0.66617	0.883222	-18.5689	-12.3707
		5003.52	4610.36	0.7835	0.721328	0.726847	0.734061	3.04855	2.58022	6.72128	4.53916	-23.1967	-16.9745		5912.45	5873.45	0.2695	0.392739	0.785897	0.765749	2.34733	2.80163	1.57232	3.94859	-7.32412	-8.13638
		5045.89	5541.16	0.72	0.729893	0.914744	0.922411	3.74472	3.63032	2.76827	2.58572	-6.68236	-7.7872		4739.15	3680.94	0.508	0.582321	0.82186	0.858309	4.36686	4.25138	1.35993	1.99629	-20.697	-23.1465
		3834.47	3261.45	0.2955	0.322898	0.894069	0.947507	3.39855	2.82158	4.02365	3.83849	-7.90116	-10.1471		2126.09	2101.83	0.938	0.893546	0.929713	0.911214	2.38118	2.47842	0.718974	0.720172	-7.15784	-10.9322
		4134.16	5157.37	0.652	0.622785	0.929713	0.948973	3.31122	3.39885	1.33001	1.1225	-26.3172	-26.4407		2119.66	2260.82	0.615	0.699861	0.946435	0.949477	2.61159	2.79895	0.99704	1.37192	-4.88962	-6.6257
		4097.95	3917.99	0.956	0.961933	0.961419	0.931389	2.80413	2.93132	5.18829	6.56133	-28.8213	-24.7204		7377.19	6960.65	0.5285	0.556303	0.869132	0.880741	3.30357	2.98242	0.802153	1.43383	-18.0378	-27.4317
		16.8262	1042.91	0.923	0.789129	0.697482	0.70967	3.00012	2.95606	3.15988	2.05534	-13.0924	-11.5615		5038.75	6157.4	0.703	0.629888	0.8351	0.8467	2.80029	3.40978	12.119	9.03839	-18.4641	-13.4906
		5523.35	4820.99	0.6215	0.630871	0.876318	0.843925	3.59887	3.35353	1.88582	1.61591	-33.1866	-35.5534		2399.85	2702.5	0.549	0.639259	0.850435	0.857424	3.67702	3.60563	3.55928	4.25679	-74.0038	-11.437
		7142.52	7357.28	0.714	0.70585	0.730511	0.739604	3.07034	2.99283	3.62775	3.69625	-21.0118	-11.0772		4507.23	5258.08	0.743	0.813732	0.940825	0.941007	1.74952	3.06374	1.09239	0.708499	-21.4068	-25.5778
		3214.59	1755.6	0.0535	0.111443	0.935874	0.907271	2.43775	2.77742	13.2954	10.3984	-5.48238	-5.80239		3541.95	3355.63	0.243	0.21128	0.71571	0.700452	4.36482	4.18416	7.96057	7.40095	-31.4917	-34.4741
		4436.33	4937.05	0.7535	0.75466	0.804048	0.847107	2.91575	3.40367	5.36552	2.41375	-9.55554	-11.7112		4321.85	4184.54	0.799	0.843965	1.01852	1.01124	2.95641	2.83911	1.55852	1.55887	-32.4759	-31.7061
		4871.41	4238.63	0.7595	0.758183	0.706535	0.672444	2.09125	2.77053	1.16784	1.01232	-18.6721	-15.8913		5046.6	4960.47	0.1375	0.0867903	0.62535	0.622391	1.87261	2.51735	0.812037	0.518243	-24.0727	-21.8198
		5021.88	4798.93	0.5555	0.617361	1.05044	1.0562	2.68486	3.46307	0.602079	0.463613	-13.7178	-16.6618		1737.63	1990.7	0.764	0.742741	0.723323	0.745822	3.12716	2.71688	1.74808	1.31537	-7.76597	-7.58897
		3311.34	2121.65	0.765	0.730954	0.839186	0.855778	1.17372	2.65338	0.781059	1.02487	-8.13253	-7.77448		2932.26	3636.71	0.501	0.449961	0.705526	0.715333	2.80123	3.12995	0.453353	0.358057	-7.90116	-10.4058
		747.149	2110.4	0.7865	0.708495	0.702525	0.735412	3.00285	2.79928	0.831298	0.866463	-9.88159	-10.0477		3580.94	3858.97	0.937	0.930506	0.870434	0.867112	2.53755	2.76473	3.86574	5.86365	-11.4164	-10.417
		3042.91	3227.86	0.375	0.486171	0.844489	0.799483	2.93102	2.64096	4.17386	3.68981	-31.8511	-27.4698		5821.45	6318.24	0.689	0.798973	0.982471	0.970198	2.60062	2.51638	3.15636	4.48033	-18.9647	-15.0857
[truncated: 639 more rows]

## Sheet: FigureS4
	Normalised connection point distances
	0
	1
	0.75
	1
	0.571429
	0.666667
	0.571429
	1
	1
	0.857143
	0.75
	1
	0.857143
	1
	1
	1
	0.857143
	1
	1
[truncated: 12,202 more rows]

## Sheet: FigureS5
	GSA			VF			cp				bandgap			QCO2			ln(S_CO2/N2)
[truncated: 1,001 more rows]

[truncated: 5 more sheets: FigureS6, FigureS10, FigureS11, FigureS12, FigureS13]
